# Supplementary material for: Lung‐Targeted Lipid Nanoparticle‐Delivered siUSP33 Attenuates SARS‐CoV‐2 Replication and Virulence by Promoting Envelope Degradation
Source: Adv Sci (Weinh). 2024 Sep 20;11(42):2406211. doi: 10.1002/advs.202406211 (PMC11558077; doi:10.1002/advs.202406211)
Supplement: Supplementary file 2 — Supporting Information [file ADVS-11-2406211-s001.xlsx]

## Sheet: Table S4-Day 1
gene_name	gene_id	Description	FPKM.LNP_nsRNA_1	FPKM.LNP_nsRNA_2	FPKM.LNP_nsRNA_3	FPKM.LNP_siRNA_1	FPKM.LNP_siRNA_2	FPKM.LNP_siRNA_3	FPKM.PBS_1	FPKM.PBS_2	FPKM.PBS_3	count.LNP_nsRNA_1	count.LNP_nsRNA_2	count.LNP_nsRNA_3	count.LNP_siRNA_1	count.LNP_siRNA_2	count.LNP_siRNA_3	count.PBS_1	count.PBS_2	count.PBS_3
Gnai3	ENSMUSG00000000001	guanine nucleotide binding protein, alpha inhibiting 3, isoform CRA_a, partial [Mus musculus]	9.85996	6.53161	5.84521	7.76595	13.2829	34.6243	6.12664	20.7062	19.5669	2037	1373	1288	1665	3002	6963	1166	4319	3749
Cdc45	ENSMUSG00000000028	CDC45-related protein [Mus musculus];cell division control protein 45 homolog isoform 2 [Mus musculus];CDC45L [Mus musculus]	1.32786	0.722	0.437811	0.787309	0.849532	2.99011	0.338375	0.534738	0.889415	191	106	67	118	134	417	45	78	119
H19	ENSMUSG00000000031	unnamed protein product [Mus musculus]	0.0527873	0.106066	0	0	0.0146855	0	0.0516557	0.0480081	0.0827817	9	17	0	0	3	0	8	8	12
Scml2	ENSMUSG00000000037	sex comb on midleg-like 2 (Drosophila), isoform CRA_c [Mus musculus]	0	0	0	0	0	0	0.0104164	0.00998343	0	0	0	0	0	0	0	4	4	0
Apoh	ENSMUSG00000000049	unnamed protein product [Mus musculus];beta-2-glycoprotein 1 precursor [Mus musculus]	0.0359619	0	0	0	0	0	0	0	0.0347481	4	0	0	0	0	0	0	0	4
Narf	ENSMUSG00000000056	nuclear prelamin A recognition factor [Mus musculus];unnamed protein product [Mus musculus];PREDICTED: nuclear prelamin A recognition factor isoform X1 [Rattus norvegicus]	3.00771	1.36258	1.57461	2.28491	3.01972	9.05822	1.58535	4.05055	5.96308	916	423	513	723	1006	2685	447	1245	1685
Cav2	ENSMUSG00000000058	caveolin-2 isoform 1 [Mus musculus];caveolin-2 isoform 2 [Mus musculus]	0.0437608	0.0851237	0.0496234	0.047219	0.205549	0.356857	0.0612782	0.0721053	0.231631	10	19	13	11	48	74	12	16	46
Klf6	ENSMUSG00000000078	Krueppel-like factor 6 [Mus musculus]	16.752	8.20199	8.67258	11.5202	23.6236	58.5902	13.406	37.431	51.5894	4473	2229	2470	3192	6902	15230	3298	10092	12779
Scmh1	ENSMUSG00000000085	PREDICTED: polycomb protein SCMH1 isoform X1 [Mus musculus];sex comb on midleg homolog 1, isoform CRA_b, partial [Mus musculus];caltractin-like protein [Cricetulus griseus];polycomb protein SCMH1 isoform 2 [Mus musculus];polycomb protein SCMH1 [Rattus norvegicus]	0.579672	0.171908	0.211714	0.317851	0.566858	1.02811	0.502961	1.25058	1.45344	287	87	112	163	307	492	230	620	663
Cox5a	ENSMUSG00000000088	cytochrome c oxidase subunit 5A, mitochondrial precursor [Mus musculus]	23.516	13.2174	25.0432	14.9979	23.9535	35.7275	14.4052	27.0604	30.8719	1028	588	1167	680	1146	1520	580	1194	1252
Tbx2	ENSMUSG00000000093	T-box transcription factor TBX2 [Mus musculus]	0	0	0.015958	0.037665	0.061514	0.015629	0.037511	0.10917	0	0	0	4	9	16	4	8	26	0
Ngfr	ENSMUSG00000000120	unnamed protein product [Mus musculus]	0.208455	0.074936	0.065619	0.184794	0.070256	0.211222	0.492281	0.872191	1.12869	46	17	16	42	17	45	99	193	229
Wnt3	ENSMUSG00000000125	PREDICTED: proto-oncogene Wnt-3 isoform X1 [Tursiops truncatus]	0	0	0	0	0	0	0.022146	0	0	0	0	0	0	0	0	4	0	0
Wnt9a	ENSMUSG00000000126	protein Wnt-9a precursor [Mus musculus]	0	0.0185228	0	0	0.0605269	0.0753727	0	0.0560092	0.0203209	0	4	0	0	14	16	0	12	4
Fer	ENSMUSG00000000127	tyrosine-protein kinase Fer isoform a [Mus musculus];tyrosine-protein kinase Fer isoform b [Mus musculus]	0.273111	0.143643	0.354145	0.204978	0.352539	0.655769	0.152506	0.443184	0.306287	61	33	84	48	85	141	31	99	64
Xpo6	ENSMUSG00000000131	exportin-6 isoform 1 [Mus musculus];exportin-6 isoform 2 [Mus musculus];exportin-6 isoform X9 [Papio anubis];unnamed protein product [Mus musculus];PREDICTED: exportin-6 isoform X3 [Mus musculus];exportin-6 isoform X4 [Myotis lucifugus];LOW QUALITY PROTEIN: exportin-6 [Loxodonta africana];RANBP20 [Mus musculus];exportin-6 isoform X1 [Cricetulus griseus];exportin-6 isoform 2 [Camelus ferus];Xpo6 p…	4.71885	2.61681	3.09436	4.91592	7.63168	22.2536	3.21664	11.4209	11.6241	2901	1639	2029	3136	5131	13303	1824	7085	6624
Tfe3	ENSMUSG00000000134	transcription factor E3 isoform X2 [Mesocricetus auratus];Tcfe3 protein, partial [Mus musculus];transcription factor E3 isoform a [Mus musculus];transcription factor E3 isoform b [Mus musculus];RecName: Full=Transcription factor E3;PREDICTED: transcription factor E3 [Orycteropus afer afer];transcription factor E3 isoform d [Mus musculus]	1.16048	0.74247	1.12979	1.34734	2.0088	5.48987	0.726734	1.84649	2.47707	684	445	710	824	1292	3140	396	1097	1352
Axin2	ENSMUSG00000000142	axin-2 [Mus musculus];axin-2 [Rattus norvegicus];conductin [Mus musculus]	0.561138	0.639931	0.474347	0.283795	0.274764	0.598908	0.917118	1.78709	1.74332	198	229	177	104	106	204	297	630	566
Brat1	ENSMUSG00000000148	EST AA881470, isoform CRA_c, partial [Mus musculus];AA881470 protein [Mus musculus];PREDICTED: BRCA1-associated ATM activator 1 isoform X5 [Mus musculus];PREDICTED: BRCA1-associated ATM activator 1 isoform X4 [Mus musculus];BRCA1-associated ATM activator 1 isoform 3 [Mus musculus]	1.11555	0.489947	0.464327	1.20492	1.29975	3.26845	0.643091	2.17367	3.1655	438	196	195	491	558	1247	234	861	1150
Gna12	ENSMUSG00000000149	guanine nucleotide-binding protein subunit alpha-12 [Mus musculus]	2.03227	1.23422	1.13601	1.6389	2.05291	5.04761	1.43446	4.38901	5.64855	440	272	263	368	486	1063	286	959	1134
Slc22a18	ENSMUSG00000000154	Tssc5 protein, partial [Mus musculus domesticus];solute carrier family 22 member 18 [Mus caroli];solute carrier family 22 (organic cation transporter), member 18, isoform CRA_c, partial [Mus musculus];solute carrier family 22 (organic cation transporter), member 18, isoform CRA_d, partial [Mus musculus]	0.0278258	0	0.0310364	0.158401	0.133527	0.138118	0	0	0	4	0	4	19	17	17	0	0	0
Itgb2l	ENSMUSG00000000157	PREDICTED: integrin beta-2-like protein isoform X3 [Mus musculus];integrin beta 2-like, isoform CRA_b, partial [Mus musculus];PREDICTED: integrin beta-2-like protein isoform X1 [Mus musculus]	0.180396	0.120653	0.140178	0.232308	1.53475	6.63421	0.0539562	0.198049	0.464212	34	23	28	46	314	1203	10	39	81
Igsf5	ENSMUSG00000000159	immunoglobulin superfamily member 5 isoform 2 precursor [Mus musculus]	0.0677616	0	0	0	0	0	0.0431405	0.109483	0	12	0	0	0	0	0	7	20	0
Pih1d2	ENSMUSG00000000167	PREDICTED: PIH1 domain-containing protein 2 isoform X1 [Mus musculus];RIKEN cDNA 2700059L22, isoform CRA_d, partial [Mus musculus]	0	0.0161826	0	0	0.0166932	0.0268416	0	0.0213494	0.0544364	0	3	0	0	4	5	0	4	11
Dlat	ENSMUSG00000000168	dihydrolipoyllysine-residue acetyltransferase component of pyruvate dehydrogenase complex, mitochondrial [Mus musculus];dihydrolipoamide S-acetyltransferase precursor, partial [Mus musculus]	1.06961	0.567154	0.444404	0.707521	0.952462	2.02523	0.954731	2.06903	3.16018	333	180	147	228	325	611	273	647	908
Sdhd	ENSMUSG00000000171	succinate dehydrogenase [ubiquinone] cytochrome b small subunit, mitochondrial [Mus musculus]	8.99582	5.35907	5.07034	9.86019	13.5476	29.1953	4.69463	13.461	16.6693	734	445	441	834	1208	2317	353	1108	1261
Ccnd2	ENSMUSG00000000184	G1/S-specific cyclin-D2 [Mus musculus]	5.57507	3.68612	4.34947	4.13727	4.52654	12.0274	2.95244	8.28379	7.28154	2013	1355	1675	1550	1788	4227	982	3020	2439
Gpr107	ENSMUSG00000000194	protein GPR107 precursor [Mus musculus];unnamed protein product [Mus musculus];mCG1045525, partial [Mus musculus];hypothetical protein PANDA_003244, partial [Ailuropoda melanoleuca]	0.953497	0.459628	0.640399	0.822371	1.51655	3.15799	0.492232	1.45145	2.18862	775	382	556	695	1346	2489	370	1189	1645
Nalcn	ENSMUSG00000000197	PREDICTED: sodium leak channel non-selective protein isoform X4 [Mus musculus]	0	0	0	0	0	0	0	0	0.013974	0	0	0	0	0	0	0	0	6
Btbd17	ENSMUSG00000000202	RIKEN cDNA 1500005I02, isoform CRA_c [Mus musculus]	0	0	0	0	0	0.0202256	0	0	0	0	0	0	0	0	4	0	0	0
Slfn4	ENSMUSG00000000204	Schlafen family member 4 [Mus musculus]	54.8589	14.3212	30.6291	93.061	228.718	962.221	2.43253	9.91886	13.4237	13786	3663	8209	24269	62893	235412	564	2518	3131
Scnn1g	ENSMUSG00000000216	amiloride-sensitive sodium channel subunit gamma [Mus musculus]	0	0.020615	0	0	0	0	0	0	0	0	4	0	0	0	0	0	0	0
Drp2	ENSMUSG00000000223	dystrophin related protein 2, isoform CRA_b, partial [Mus musculus]	0	0	0.00655773	0	0	0	0	0.00726681	0.00721926	0	0	4	0	0	0	0	4	4
Tspan32	ENSMUSG00000000244	tetraspanin-32 isoform a [Mus musculus];unnamed protein product [Mus musculus];PREDICTED: tetraspanin-32 isoform X2 [Mus musculus];PREDICTED: tetraspanin-32 isoform X7 [Mus musculus];PREDICTED: tetraspanin-32 isoform X4 [Mus musculus];PREDICTED: tetraspanin-32 isoform X3 [Mus musculus];tetraspanin-32 isoform c [Mus musculus]	4.66586	3.37909	3.21189	3.50526	4.04078	6.8422	3.88314	10.678	12.6422	844	624	622	659	801	1205	650	1949	2119
Lhx2	ENSMUSG00000000247	LIM/homeobox protein Lhx2 isoform X1 [Mesocricetus auratus]	0.014286	0	0	0	0	0	0.0155065	0	0	4	0	0	0	0	0	4	0	0
Clec2g	ENSMUSG00000000248	C-type lectin domain family 2 member G isoform 1 [Mus musculus];C-type lectin domain family 2 member G isoform 4 [Mus musculus]	0.0298267	0.0425524	0.082851	0.0738856	0.256463	0.0994111	0	0.166043	0.267841	6	8	17	14	51	18	0	30	45
Gmpr	ENSMUSG00000000253	GMP reductase 1 [Mus musculus]	1.47089	1.18808	2.59007	1.08717	1.69672	0.783084	2.06908	3.2653	3.78917	175	144	328	134	220	91	226	391	417
Mid2	ENSMUSG00000000266	probable E3 ubiquitin-protein ligase MID2 isoform 2 [Mus musculus];midline 2, isoform CRA_a [Homo sapiens]	0.00612493	0	0	0	0.0134246	0.0149022	0	0.0153197	0.0163661	4	0	0	0	8	9	0	8	8
Trim25	ENSMUSG00000000275	E3 ubiquitin/ISG15 ligase TRIM25 [Mus musculus]	10.0467	4.86698	5.968	8.99289	13.39	36.9375	5.15617	19.5446	16.0874	3661	1805	2319	3401	5339	13102	1731	7190	5438
Dgke	ENSMUSG00000000276	diacylglycerol kinase, epsilon, partial [Mus musculus]	0.6817	0.473363	0.354519	0.519634	0.677786	1.35826	0.532306	2.31613	1.99229	363	256	201	287	395	703	261	1244	983
Scpep1	ENSMUSG00000000278	retinoid-inducible serine carboxypeptidase precursor [Mus musculus]	6.74689	3.31233	3.98513	5.68959	8.8974	15.5256	3.95795	14.5378	20.7169	896	448	565	784	1293	2007	485	1949	2552
Mnt	ENSMUSG00000000282	max-binding protein MNT [Mus musculus]	3.69459	1.62934	2.13321	2.94524	4.03126	9.01951	2.21014	8.06967	7.21231	1084	486	667	897	1294	2574	598	2388	1961
Itgb2	ENSMUSG00000000290	integrin beta-2 isoform 1 precursor [Mus musculus]	73.0395	35.9596	54.4189	62.8385	126.524	255.629	34.836	91.4358	88.929	14115	7074	11215	12602	26755	48093	6203	17843	15944
Hddc2	ENSMUSG00000000295	HD domain containing 2, isoform CRA_a [Mus musculus];PREDICTED: HD domain-containing protein 2 isoform X1 [Mus musculus];HD domain-containing protein 2 isoform X2 [Mesocricetus auratus];HD domain containing 2, isoform CRA_b [Mus musculus];unnamed protein product, partial [Mus musculus]	0.496327	0.217648	0.256805	0.173611	0.231417	0.6156	0.272633	0.558609	0.881941	113	52	62	42	58	137	57	128	184
Pemt	ENSMUSG00000000301	phosphatidylethanolamine N-methyltransferase isoform a [Mus musculus];phosphatidylethanolamine N-methyltransferase isoform X1 [Mus caroli];PREDICTED: phosphatidylethanolamine N-methyltransferase isoform X1 [Mus musculus]	0	0.12175	0.093393	0	0.22419	0.122649	0	0.297576	0.176834	0	18	15	0	34	18	0	42	24
Cdh1	ENSMUSG00000000303	cadherin-1 preproprotein [Mus musculus];RecName: Full=Cadherin-1; AltName: Full=ARC-1; AltName: Full=Epithelial cadherin; Short=E-cadherin; AltName: Full=Uvomorulin; AltName: CD_antigen=CD324; Contains: RecName: Full=E-Cad/CTF1; Contains: RecName: Full=E-Cad/CTF2; Contains: RecName: Full=E-Cad/CTF3; Flags: Precursor	0.564516	0.23356	0.394325	0.824107	0.515626	1.33813	0.253133	0.298661	0.387304	164	69	123	249	164	378	69	88	105
Ckmt1	ENSMUSG00000000308	creatine kinase, mitochondrial 1, ubiquitous, isoform CRA_c, partial [Mus musculus]	0	0	0	0	0	0	0.0234459	0	0	0	0	0	0	0	0	4	0	0
Bcl6b	ENSMUSG00000000317	B-cell CLL/lymphoma 6 member B protein [Mus musculus];B-cell CLL/lymphoma 6 member B protein isoform X1 [Microcebus murinus]	0	0	0	0.0162607	0.0120059	0.0534514	0.0182555	0.178446	0.0511507	0	0	0	4	4	13	4	44	12
Clec10a	ENSMUSG00000000318	C-type lectin domain family 10 member A isoform 2 [Mus musculus];C-type lectin domain family 10 member A isoform 1 [Mus musculus];mCG21504, isoform CRA_a, partial [Mus musculus]	0.0874628	0.0694475	0.135188	0.369778	0.188533	0.749722	0.144103	0.221511	1.3684	18	14	29	72	38	136	26	43	236
Alox12	ENSMUSG00000000320	arachidonate 12-lipoxygenase, 12S-type isoform 1 [Mus musculus];unnamed protein product [Mus musculus]	28.7072	17.0642	37.4617	18.8231	30.922	21.8443	23.1574	29.7443	33.9693	7425	4493	10333	5053	8752	5501	5518	7769	8152
ENSMUSG00000000325	ENSMUSG00000000325	armadillo repeat gene deleted in velo-cardio-facial syndrome, isoform CRA_b, partial [Mus musculus];ARVCF isoform A2 [Mus musculus];armadillo repeat protein deleted in velo-cardio-facial syndrome homolog isoform 4 [Mus musculus];armadillo repeat protein deleted in velo-cardio-facial syndrome homolog isoform 3 [Mus musculus];PREDICTED: armadillo repeat protein deleted in velo-cardio-facial syndrom…	0.120272	0.0636048	0.0439542	0.05665	0.058922	0.136084	0.0251191	0.276259	0.280181	50	27	21	25	27	56	10	116	109
Comt	ENSMUSG00000000326	catechol O-methyltransferase [Mus musculus]	1.12622	0.983336	0.585788	1.08175	1.41317	2.62631	0.624629	1.88332	3.26211	181	162	102	182	249	411	93	306	487
Rtca	ENSMUSG00000000339	hypothetical protein [Mus musculus];RNA 3'-terminal phosphate cyclase [Mus musculus];PREDICTED: RNA 3'-terminal phosphate cyclase isoform X2 [Dipodomys ordii]	2.44544	1.34263	1.65713	1.77934	2.35237	4.11309	1.42362	3.84971	4.82943	293	164	212	222	308	478	157	465	535
Dbt	ENSMUSG00000000340	lipoamide acyltransferase component of branched-chain alpha-keto acid dehydrogenase complex, mitochondrial isoform 1 [Mus musculus]	0.822442	0.48747	0.268548	0.497664	0.663649	0.928423	0.439365	1.81548	1.22868	172	104	60	108	152	189	85	383	238
Dazap2	ENSMUSG00000000346	DAZ-associated protein 2 [Mus musculus]	155.348	145.616	152.606	132.842	166.605	259.15	129.516	171.492	186.52	17960	17134	18814	15938	21078	29169	13795	20020	20005
Mcts1	ENSMUSG00000000355	PREDICTED: malignant T-cell-amplified sequence 1-like, partial [Cebus capucinus imitator];malignant T-cell-amplified sequence 1 isoform 4 [Mus musculus];Malignant T-cell-amplified sequence 1, partial [Merops nubicus]	3.26588	1.45197	1.37825	2.0226	3.60547	6.89963	1.52246	4.56909	7.31973	327	149	148	211	395	669	142	462	677
Rem1	ENSMUSG00000000359	GTP-binding protein REM 1 [Mus musculus];hypothetical protein A6R68_17522, partial [Neotoma lepida]	0	0	0	0	0	0.0896932	0	0.0721646	0.20405	0	0	0	0	0	12	0	10	27
Rnf17	ENSMUSG00000000365	RING finger protein 17 [Mus musculus]	0.009613	0	0	0	0.027851	0.006261	0	0	0.003836	4	0	0	0	10	2	0	0	2
Trappc10	ENSMUSG00000000374	trafficking protein particle complex subunit 10 [Mus musculus]	4.06877	2.58729	2.80919	3.0843	4.62134	8.54812	3.24606	9.30515	9.18748	1301	842	958	1023	1617	2660	956	3003	2725
Ccm2	ENSMUSG00000000378	cerebral cavernous malformations protein 2 homolog isoform 1 [Mus musculus];cerebral cavernous malformations protein 2 homolog isoform 2 [Mus musculus];cerebral cavernous malformations protein 2 homolog isoform 3 [Mus musculus];unnamed protein product [Homo sapiens];PREDICTED: cerebral cavernous malformations 2 protein isoform X1 [Nannospalax galili]	10.3746	6.06196	6.01393	9.07001	13.4244	23.7451	7.69821	23.36	29.7085	2411	1434	1491	2188	3414	5370	1649	5479	6403
Wap	ENSMUSG00000000381	whey acidic protein precursor [Mus musculus]	0	0	0	0	0	0	0	0	0.0621559	0	0	0	0	0	0	0	0	4
Tbrg4	ENSMUSG00000000384	mCG21397, isoform CRA_a, partial [Mus musculus];unnamed protein product [Mus musculus];FAST kinase domain-containing protein 4 isoform 1 [Mus musculus];mCG21397, isoform CRA_b, partial [Mus musculus]	2.50556	1.482	1.40003	1.76125	2.8321	5.52696	1.22703	5.47991	5.58333	590	357	354	431	728	1264	269	1298	1218
Tmprss2	ENSMUSG00000000385	transmembrane protease serine 2 [Mus musculus]	0.091464	0.025676	0.067517	0.027109	0.014621	0.146395	0.016644	0.076188	0.04908	19	6	15	6	4	29	4	16	10
Mx1	ENSMUSG00000000386	unnamed protein product [Mus musculus];mCG4784, isoform CRA_b [Mus musculus];interferon-induced GTP-binding protein Mx1 [Mus musculus];LOW QUALITY PROTEIN: interferon-induced GTP-binding protein Mx1-like [Mus pahari]	4.77675	1.11545	2.90943	4.75563	5.65295	9.55657	0.884785	2.0524	3.95655	1105	263	718	1140	1429	2149	191	480	848
Fap	ENSMUSG00000000392	prolyl endopeptidase FAP [Mus musculus];PREDICTED: prolyl endopeptidase FAP isoform X3 [Mus musculus]	0	0	0	0	0.0202238	0.0225015	0.00916458	0	0.0205673	0	0	0	0	8	8	4	0	8
Ndufa9	ENSMUSG00000000399	NADH dehydrogenase [ubiquinone] 1 alpha subcomplex subunit 9, mitochondrial precursor [Mus musculus]	6.0271	4.64699	4.42223	5.17569	6.16437	12.9995	5.61285	12.3261	15.9776	505	396	395	450	565	1060	433	1042	1241
Egfl6	ENSMUSG00000000402	epidermal growth factor-like protein 6 precursor [Mus musculus]	0	0.113712	0	0.09291	0.086261	0.106633	0	0.0742	0.080761	0	20	0	17	17	18	0	13	13
Lck	ENSMUSG00000000409	proto-oncogene tyrosine-protein kinase LCK isoform a [Mus musculus];unnamed protein product, partial [Mus musculus]	17.863	15.1118	13.0129	9.86752	7.46599	16.9247	18.6694	44.4061	41.6115	3315	2855	2577	1903	1518	3058	3192	8318	7163
Tssk3	ENSMUSG00000000411	testis-specific serine/threonine-protein kinase 3 [Mus pahari]	0	0.124149	0.068503	0.056441	0.067959	0.104266	0.167517	0.25174	0.19579	0	11	6	5	7	9	13	21	15
Cttnbp2	ENSMUSG00000000416	cortactin-binding protein 2 [Mus musculus]	0	0	0	0	0	0	0	0	0.0228925	0	0	0	0	0	0	0	0	12
Galnt1	ENSMUSG00000000420	PREDICTED: polypeptide N-acetylgalactosaminyltransferase 1 isoform X2 [Galeopterus variegatus];PREDICTED: polypeptide N-acetylgalactosaminyltransferase 1 isoform X1 [Galeopterus variegatus];polypeptide N-acetylgalactosaminyltransferase 1-like, partial [Castor canadensis];UDP-N-acetyl-alpha-D-galactosamine:polypeptide N-acetylgalactosaminyltransferase 1 [Mus musculus];polypeptide N-acetylgalactosa…	6.62832	5.45031	5.00459	4.81112	7.04659	9.13567	7.60088	13.6807	14.3716	2318	1940	1868	1747	2698	3113	2450	4832	4663
Mkrn2	ENSMUSG00000000439	probable E3 ubiquitin-protein ligase makorin-2 [Mus musculus]	0.657821	0.814614	0.888329	1.04239	1.56337	2.67897	0.711311	2.27022	2.91119	94	118	135	154	243	370	93	326	384
Pparg	ENSMUSG00000000440	peroxisome proliferator-activated receptor gamma isoform 2 [Mus musculus]	1.86265	0.385672	1.20443	2.16393	4.16503	0.85574	0.801924	1.48747	1.30355	234	50	162	283	573	105	93	189	152
Raf1	ENSMUSG00000000441	RAF proto-oncogene serine/threonine-protein kinase isoform 2 [Mus musculus];v-raf-leukemia viral oncogene 1, isoform CRA_a, partial [Mus musculus];v-raf-leukemia viral oncogene 1, isoform CRA_c [Mus musculus]	8.15333	4.29496	5.35818	8.91311	14.1185	36.7558	4.46943	14.8549	14.1982	3287	1763	2305	3728	6226	14420	1662	6045	5310
Septin1	ENSMUSG00000000486	septin-1 [Mus musculus];SEPT1, partial [Cricetulus griseus];PREDICTED: septin-1 isoform X1 [Mus musculus];septin-1 [Microtus ochrogaster]	29.2227	26.5735	21.3336	19.1925	19.1082	37.4062	27.6563	61.1958	69.4967	3815	3530	2970	2601	2730	4753	3325	8063	8412
Pdgfb	ENSMUSG00000000489	platelet-derived growth factor subunit B precursor [Mus musculus]	0.865327	0.454321	0.559634	0.735925	1.15915	1.37686	0.733179	1.59952	1.82645	160	86	111	142	235	248	125	299	314
Acvrl1	ENSMUSG00000000530	activin A receptor, type II-like 1, isoform CRA_c, partial [Mus musculus];serine/threonine-protein kinase receptor R3 isoform b [Mus musculus];serine/threonine-protein kinase receptor R3 isoform a precursor [Mus musculus]	0.450617	0.320926	0.434007	0.456966	1.45585	3.41624	0.428059	0.681576	1.62274	123	90	128	129	432	900	107	188	409
Tamalin	ENSMUSG00000000531	general receptor for phosphoinositides 1-associated scaffold protein [Mus musculus]	0.275143	0.264683	0.248599	0.187004	0.17113	0.432505	0.243698	1.54095	0.567451	36	35	34	25	24	54	29	199	68
Acvr1b	ENSMUSG00000000532	activin receptor type-1B precursor [Mus musculus]	1.89267	0.96495	1.19494	1.91666	3.82881	7.54926	1.65707	5.26913	6.05231	529	275	357	556	1171	2054	427	1487	1569
Tom1l2	ENSMUSG00000000538	TOM1-like protein 2 isoform b [Mus musculus];TOM1-like protein 2 isoform X4 [Mus pahari];TOM1-like protein 2 isoform X5 [Mus pahari];TOM1-like protein 2 isoform a [Mus musculus];target of myb1-like protein 2 [Mus musculus];PREDICTED: TOM1-like protein 2 isoform X1 [Mus musculus];Target of myb1-like 2 (chicken) [Mus musculus];TOM1-like protein 2 isoform d [Mus musculus];TOM1-like protein 2 isoform…	0.733692	0.399429	0.485852	0.557901	0.763213	1.52683	0.491515	1.57741	1.72877	410	227	289	324	466	829	253	889	892
Zfp385a	ENSMUSG00000000552	zinc finger protein 385A isoform 1 [Mus musculus]	1.93129	1.10159	1.463	2.5716	3.9278	6.5397	1.403	3.98988	5.83064	281	163	227	388	624	924	188	585	785
Itga5	ENSMUSG00000000555	integrin alpha-5 [Mus caroli]	1.18671	0.483858	0.85058	1.37627	3.10522	8.0219	0.417307	1.84888	2.74125	330	137	252	396	943	2166	107	518	706
Wdr77	ENSMUSG00000000561	methylosome protein 50 [Mus musculus];Oviduct-specific glycoprotein [Tupaia chinensis];unnamed protein product [Mus musculus];methylosome protein 50 isoform X1 [Mus pahari]	1.51493	0.864955	0.859527	1.08054	1.51605	6.32266	0.615863	2.11556	3.25944	640	373	388	474	701	2592	241	901	1275
Adora3	ENSMUSG00000000562	adenosine receptor A3 [Mus musculus]	0.563865	0.18101	0.184654	0.293946	1.01151	3.24631	0.148894	0.700134	0.971508	91	30	33	49	178	506	22	114	145
Atp5pb	ENSMUSG00000000563	ATP synthase F(0) complex subunit B1, mitochondrial isoform 1 [Mus musculus];ATP synthase F(0) complex subunit B1, mitochondrial isoform 2 [Mus musculus];ATP synthase F(0) complex subunit B1, mitochondrial [Aotus nancymaae];unnamed protein product [Mus musculus]	6.88094	4.15206	4.62548	5.14336	8.12805	17.3917	3.94759	11.235	13.0472	1791	1101	1283	1389	2313	4404	947	2951	3149
Hnrnpd	ENSMUSG00000000568	PREDICTED: heterogeneous nuclear ribonucleoprotein D0 isoform X1 [Saimiri boliviensis boliviensis];PREDICTED: LOW QUALITY PROTEIN: heterogeneous nuclear ribonucleoprotein D0 [Oryctolagus cuniculus];heterogeneous nuclear ribonucleoprotein D0 isoform b [Mus musculus];heterogeneous nuclear ribonucleoprotein D0 isoform d [Mus musculus];heterogeneous nuclear ribonucleoprotein D0 isoform X2 [Canis lupu…	6.32727	3.47406	3.58201	5.00222	6.62858	13.9087	3.3793	12.2239	13.1064	1953	1095	1181	1603	2238	4174	964	3803	3748
Dynlt1c	ENSMUSG00000000579	dynein light chain Tctex-type 1 [Mus musculus];rCG25260 [Rattus norvegicus];DYNLT1 isoform 3 [Pongo abelii];PREDICTED: dynein light chain Tctex-type 1 isoform X1 [Rattus norvegicus]	2.1375	1.15301	1.64416	1.82787	3.26831	5.15013	1.06178	2.34044	3.24564	513	283	421	456	858	1201	236	567	722
C1d	ENSMUSG00000000581	PREDICTED: nuclear nucleic acid-binding protein C1D isoform X1 [Peromyscus maniculatus bairdii];nuclear nucleic acid-binding protein C1D [Mus musculus];hypothetical protein A6R68_19672 [Neotoma lepida]	0.895697	0.634213	0.395541	0.860087	1.22176	2.68929	0.462626	1.66969	1.84779	229	164	109	226	340	664	110	429	436
Gm2a	ENSMUSG00000000594	ganglioside GM2 activator precursor [Mus musculus]	13.5991	5.75779	10.0631	15.572	31.0261	45.7603	6.67555	19.2049	29.1482	3554	1532	2804	4223	8872	11642	1607	5068	7066
Krit1	ENSMUSG00000000600	krev interaction trapped protein 1 isoform 1 [Mus musculus];KRIT1, ankyrin repeat containing, isoform CRA_c, partial [Mus musculus]	1.98293	1.06215	0.895863	0.95168	1.70031	2.53396	1.57653	4.58524	4.18132	773	422	373	385	726	962	566	1804	1512
Clcn4	ENSMUSG00000000605	H(+)/Cl(-) exchange transporter 4 isoform X1 [Mesocricetus auratus]	3.05403	1.80497	1.60763	2.51085	3.59314	5.5134	2.55908	8.0003	9.17133	886	533	497	756	1140	1556	684	2342	2467
Grm6	ENSMUSG00000000617	mCG67956 [Mus musculus];metabotropic glutamate receptor 6 precursor [Mus musculus]	0.216382	0.049925	0.114026	0.113165	0.139625	0.36431	0.096776	0.180861	0.292453	75	18	43	41	53	123	31	63	95
Sema4f	ENSMUSG00000000627	semaphorin-4F isoform a precursor [Mus musculus];sema domain, immunoglobulin domain (Ig), TM domain, and short cytoplasmic domain, isoform CRA_a, partial [Mus musculus]	0.19149	0.230922	0.167577	0.189659	0.256401	0.399895	0.236159	0.836111	0.920075	63	77	60	65	92	128	72	276	279
Hk2	ENSMUSG00000000628	hexokinase-2 [Mus musculus]	0.807589	0.378195	0.73901	1.24489	2.00241	3.92691	0.569067	2.08376	1.7463	306	146	298	489	829	1445	199	796	613
Myo18a	ENSMUSG00000000631	PREDICTED: unconventional myosin-XVIIIa isoform X12 [Mus musculus];unnamed protein product [Mus musculus];unconventional myosin-XVIIIa isoform 2 [Mus musculus];unconventional myosin-XVIIIa isoform 1 [Mus musculus];unconventional myosin-XVIIIa isoform 3 [Mus musculus];PREDICTED: unconventional myosin-XVIIIa isoform X10 [Mus musculus];unconventional myosin-XVIIIa isoform 4 [Mus musculus];PREDICTED:…	1.8387	0.804832	0.99875	1.28364	2.11026	3.90274	1.5086	3.44356	4.84621	1735	776	1007	1257	2180	3584	1313	3277	4238
Sez6	ENSMUSG00000000632	seizure related gene 6, isoform CRA_c, partial [Mus musculus]	0	0	0	0	0	0	0	0	0.0117055	0	0	0	0	0	0	0	0	4
Haao	ENSMUSG00000000673	3-hydroxyanthranilate 3,4-dioxygenase [Mus musculus]	7.34382	3.3904	3.22006	6.40977	9.35178	16.3976	2.42213	14.6339	22.0172	569	267	266	515	792	1236	173	1144	1581
Cd52	ENSMUSG00000000682	mCG12956 [Mus musculus];CAMPATH-1 antigen precursor [Mus musculus]	64.7138	34.8246	39.3516	61.197	94.0807	231.7	31.1522	88.8723	135.283	4865	2665	3155	4775	7738	16954	2159	6745	9433
Abhd15	ENSMUSG00000000686	protein ABHD15 precursor [Mus musculus];unnamed protein product [Oncorhynchus mykiss]	0.740254	0.344836	0.491212	1.06427	1.71819	4.14619	0.326399	0.593584	1.32442	143	68	101	213	362	776	59	116	237
Hoxb6	ENSMUSG00000000690	PREDICTED: homeobox protein Hox-B6 isoform X1 [Macaca fascicularis]	0.022732	0	0	0	0	0	0	0	0	3	0	0	0	0	0	0	0	0
Loxl3	ENSMUSG00000000693	lysyl oxidase homolog 3 [Mus pahari];lysyl oxidase homolog 3 precursor [Mus musculus];lysyl oxidase-like 3 (predicted), isoform CRA_b [Rattus norvegicus]	0.434151	0.258022	0.345918	0.341603	0.51526	0.57132	0.155285	0.268216	0.279898	116	70	99	95	151	150	39	73	70
Btn1a1	ENSMUSG00000000706	butyrophilin, subfamily 1, member A1, isoform CRA_c, partial [Mus musculus]	0.0246312	0	0	0	0	0	0	0	0	7	0	0	0	0	0	0	0	0
Kat2b	ENSMUSG00000000708	histone acetyltransferase KAT2B isoform 1 [Mus musculus];p300/CBP-associated factor, isoform CRA_a, partial [Mus musculus];PREDICTED: histone acetyltransferase KAT2B isoform X2 [Rattus norvegicus];histone acetyltransferase KAT2B isoform X3 [Cavia porcellus]	3.77951	1.78125	1.92992	1.91687	3.92192	7.53167	2.21521	6.21972	5.32014	1167	561	638	615	1324	2260	629	1937	1524
Rab5b	ENSMUSG00000000711	RAB5B protein, partial [Homo sapiens]	6.75019	3.24804	4.25169	6.82053	11.4111	30.0409	3.33213	9.43975	13.6728	1354	663	909	1419	2503	5863	616	1911	2543
Cryba1	ENSMUSG00000000724	beta-crystallin A1 isoform 1 [Mus musculus]	0	0	0	0	0	0	0.0298292	0.0389905	0	0	0	0	0	0	0	3	4	0
Dnmt3l	ENSMUSG00000000730	autoimmune regulator isoform 5 [Mus musculus];DNA (cytosine-5)-methyltransferase 3-like isoform 1 [Mus musculus]	0	0	0	0	0	0.0765903	0	0	0	0	0	0	0	0	15	0	0	0
Aire	ENSMUSG00000000731	autoimmune regulator isoform 2 [Mus musculus]	0	0	0	0	0	0	0.0178092	0	0.035371	0	0	0	0	0	0	4	0	8
Icosl	ENSMUSG00000000732	ICOS ligand precursor [Mus musculus]	6.94005	4.76717	3.71619	7.77486	10.33	23.3555	6.11644	20.4254	29.8548	1211	847	692	1408	1973	3968	984	3599	4833
Spg7	ENSMUSG00000000738	mCG132921, isoform CRA_b, partial [Mus musculus];Spg7 protein, partial [Mus musculus];paraplegin [Mus musculus];paraplegin isoform X3 [Pongo abelii];paraplegin isoform 2 precursor [Mus musculus]	2.52826	1.79125	1.45568	1.65948	2.44733	4.16963	2.36253	6.5988	7.65954	673	485	416	459	713	1081	581	1770	1887
Rpl13	ENSMUSG00000000740	60S ribosomal protein L13 [Mus musculus];60S ribosomal protein L13-like [Microcebus murinus];RecName: Full=60S ribosomal protein L13	101.274	82.6339	74.501	82.1482	89.0954	141.654	91.6067	218.302	269.323	15083	12526	11832	12696	14521	20538	12569	32827	37208
Chmp1a	ENSMUSG00000000743	PREDICTED: charged multivesicular body protein 1a [Nannospalax galili];charged multivesicular body protein 1a isoform X1 [Enhydra lutris kenyoni]	6.96198	4.27963	7.35551	6.88749	10.7517	19.4297	4.05559	10.6018	15.0467	1438	900	1621	1476	2430	3906	773	2211	2883
Rpa1	ENSMUSG00000000751	replication protein A 70 kDa DNA-binding subunit isoform 2 [Mus musculus];replication protein A 70 kDa DNA-binding subunit isoform 1 [Mus musculus];replication protein A 70 kDa DNA-binding subunit [Rattus norvegicus]	4.92436	3.53678	2.66659	3.50826	3.12167	6.90673	3.7864	11.9842	12.622	1740	1272	1005	1287	1209	2377	1233	4277	4138
Serpinf1	ENSMUSG00000000753	pigment epithelium-derived factor precursor [Mus musculus];SDF3 [Mus musculus]	0.0478502	0.0319279	0	0.0603892	0.0649388	0.475342	0.0356604	0.106269	0.160798	8	6	0	10	12	71	6	17	23
Tubgcp3	ENSMUSG00000000759	tubulin, gamma complex associated protein 3, isoform CRA_b, partial [Mus musculus];gamma-tubulin complex component 3 [Mus musculus];Tubgcp3 protein, partial [Mus musculus];PREDICTED: gamma-tubulin complex component 3 isoform X1 [Mus musculus];mKIAA0357 protein, partial [Mus musculus];unnamed protein product, partial [Mus musculus];PREDICTED: gamma-tubulin complex component 3 isoform X4 [Panthera …	1.77035	0.866905	1.02643	1.08938	1.3129	2.91581	1.24598	3.58582	4.71422	963	481	599	617	784	1545	626	1969	2375
Oprm1	ENSMUSG00000000766	mu-type opioid receptor isoform MOR-1N [Mus musculus];PREDICTED: mu-type opioid receptor isoform X4 [Mus musculus];mCG6324, isoform CRA_a [Mus musculus];Mu-opioid receptor variant MOR-1Vii [Mus musculus];mu-type opioid receptor isoform MOR-1C [Mus musculus]	0	0.00144325	0	0.000795745	0.0123136	0.00806565	0	0.00939423	0.00362533	0	1	0	1	7	5	0	5	2
Polr3d	ENSMUSG00000000776	polymerase (RNA) III (DNA directed) polypeptide D, isoform CRA_b, partial [Mus musculus];polymerase (RNA) III (DNA directed) polypeptide D, isoform CRA_a, partial [Mus musculus]	1.35294	0.576216	0.533102	1.22192	0.938596	2.1583	0.686314	2.76812	1.99191	186	82	79	174	141	288	87	383	253
Tcf7	ENSMUSG00000000782	transcription factor 7 isoform X3 [Mus caroli]	22.4839	24.6653	21.5792	14.7331	15.1228	19.9549	35.787	78.2968	81.8969	3738	4173	3825	2542	2751	3230	5480	13141	12628
Ddx3x	ENSMUSG00000000787	DEAD/H (Asp-Glu-Ala-Asp/His) box polypeptide 3 variant, partial [Homo sapiens];ATP-dependent RNA helicase DDX3X [Heterocephalus glaber];PREDICTED: ATP-dependent RNA helicase DDX3X [Miniopterus natalensis];ATP-dependent RNA helicase DDX3X [Mus musculus]	16.9494	9.11158	8.57667	11.3729	17.6695	29.169	13.1862	47.6995	37.2732	5666	3099	3057	3944	6461	9490	4060	16094	11555
Il12rb1	ENSMUSG00000000791	interleukin-12 receptor subunit beta-1 precursor [Mus musculus]	1.18499	0.430684	0.548397	1.09861	0.512039	2.54553	0.316197	0.703503	1.08611	216	80	107	208	102	451	53	130	184
Slc5a5	ENSMUSG00000000792	sodium/iodide cotransporter [Mus musculus]	0	0	0.018481	0	0	0.042995	0	0	0	0	0	4	0	0	8	0	0	0
Kcnn3	ENSMUSG00000000794	small conductance calcium-activated potassium channel protein 3 [Cricetulus griseus];small conductance calcium-activated potassium channel protein 3 [Rattus norvegicus]	0.0136195	0	0	0	0.00973813	0.106266	0	0	0	7	0	0	0	5	50	0	0	0
Usp32	ENSMUSG00000000804	ubiquitin carboxyl-terminal hydrolase 32 [Mus musculus];USP32 isoform 15, partial [Pan troglodytes];ubiquitin carboxyl-terminal hydrolase 32 isoform X1 [Meriones unguiculatus];PREDICTED: ubiquitin carboxyl-terminal hydrolase 32 [Camelus bactrianus]	3.4306	2.12932	2.2581	2.73326	5.62311	13.3055	1.88878	4.99869	5.15978	1670	1056	1173	1382	2995	6301	849	2457	2330
Car4	ENSMUSG00000000805	carbonic anhydrase 4 precursor [Mus musculus]	0	0	0	0	0	0.0775666	0	0	0	0	0	0	0	0	10	0	0	0
Txnrd3	ENSMUSG00000000811	thioredoxin reductase 3 isoform 1 [Mus musculus]	0.239777	0.212242	0.078827	0.08186	0.338077	0.478833	0.313471	0.900062	1.01407	44	39	16	16	67	84	52	164	169
Fasl	ENSMUSG00000000817	tumor necrosis factor ligand superfamily member 6 isoform 1 [Mus musculus]	0.867382	0.645209	0.546477	0.821367	0.249082	1.86713	0.497432	1.16006	0.716987	107	81	72	105	34	223	57	144	82
Zfp512b	ENSMUSG00000000823	mKIAA1196 protein, partial [Mus musculus];Znf512b protein, partial [Mus musculus];PREDICTED: zinc finger protein 512B isoform X2 [Gorilla gorilla gorilla];PREDICTED: zinc finger protein 512B isoform X3 [Mus musculus];zinc finger protein 512B isoform X2 [Odocoileus virginianus texanus]	0.94019	0.785763	0.700032	0.806931	1.13158	2.10431	0.880789	2.54503	3.31624	409	347	326	364	538	886	352	1112	1330
Dnajc5	ENSMUSG00000000826	Dnajc5 protein [Mus musculus];PREDICTED: dnaJ homolog subfamily C member 5 [Orycteropus afer afer]	5.60088	3.21744	3.45011	5.06362	7.03897	18.0513	3.6383	11.1933	12.5552	2469	1443	1622	2316	3392	7739	1478	4978	5130
Tpd52l2	ENSMUSG00000000827	unnamed protein product [Mus musculus];tumor protein D54 isoform X3 [Mus caroli];tumor protein D54 isoform X5 [Mus caroli];tumor protein D54 isoform c [Mus musculus];tumor protein D54 isoform X8 [Mus caroli];tumor protein D54 isoform X7 [Mus caroli];tumor protein D54 isoform X1 [Mus caroli];PREDICTED: tumor protein D54 isoform X4 [Mus musculus]	1.37334	0.809085	1.16506	1.03631	1.50993	2.72664	0.8021	2.82243	3.29009	438	264	396	345	525	844	237	903	966
Fmr1	ENSMUSG00000000838	synaptic functional regulator FMR1 isoform 1 [Mus musculus];Fragile X mental retardation 1 protein [Pteropus alecto];PREDICTED: fragile X mental retardation protein 1 isoform X9 [Nomascus leucogenys];PREDICTED: fragile X mental retardation protein 1 isoform X5 [Nomascus leucogenys];synaptic functional regulator FMR1 [Mesocricetus auratus];PREDICTED: fragile X mental retardation protein 1 homolog …	1.55517	0.956967	0.794856	0.999972	1.52363	3.32758	0.997724	3.08861	2.92152	889	557	485	593	952	1844	525	1776	1545
Bcl11a	ENSMUSG00000000861	B-cell lymphoma/leukemia 11A isoform 1 [Mus musculus];B-cell lymphoma/leukemia 11A isoform 2 [Mus musculus];mKIAA1809 protein, partial [Mus musculus];B-cell lymphoma/leukemia 11A isoform 4 [Mus musculus];PREDICTED: B-cell lymphoma/leukemia 11A isoform X12 [Rattus norvegicus];B-cell lymphoma/leukemia 11A isoform X8 [Homo sapiens]	1.64003	0.912553	0.744138	1.18118	1.30686	2.7251	1.69451	6.01091	5.96308	1371	778	664	1026	1197	2215	1305	5066	4619
Il4	ENSMUSG00000000869	interleukin 4 [Mus musculus];interleukin 4 [Mus musculus molossinus];interleukin-4 precursor [Mus musculus]	0.29212	0.171502	0.439717	0.22129	0.342552	0.414984	0.621882	0.852431	0.667504	23	16	38	19	30	32	45	68	49
Pxmp4	ENSMUSG00000000876	peroxisomal membrane protein 4 [Mus musculus];peroxisomal membrane protein 4 [Cricetulus griseus]	0.543866	0.696828	0.681181	0.600846	0.981409	2.59026	0.456749	1.23677	1.93339	108	141	144	124	213	498	84	247	355
Dlg3	ENSMUSG00000000881	mKIAA1232 protein, partial [Mus musculus];PREDICTED: disks large homolog 3 isoform X1 [Mus musculus];disks large homolog 3 isoform 3 [Mus musculus];PREDICTED: disks large homolog 3 [Tursiops truncatus]	0.186305	0.10891	0.0705256	0.118308	0.161757	0.328605	0.101076	0.252171	0.431593	69	42	28	48	67	119	35	95	150
Gnb1l	ENSMUSG00000000884	mKIAA1645 protein, partial [Mus musculus];guanine nucleotide-binding protein subunit beta-like protein 1 isoform 3 [Mus musculus]	0.13728	0.155286	0.141221	0.235303	0.193259	0.29919	0.0717481	0.528627	0.491171	37	42	40	65	56	78	19	141	122
Mmp11	ENSMUSG00000000901	matrix metallopeptidase 11, isoform CRA_b [Mus musculus];stromelysin-3 preproprotein [Mus musculus];stromelysin-3 isoform X2 [Cricetulus griseus]	0.417422	0.0777947	0	0.140285	0.161173	0.207055	0.148071	0.321599	0.866795	69	13	0	25	30	34	23	54	132
Smarcb1	ENSMUSG00000000902	SWI/SNF-related matrix-associated actin-dependent regulator of chromatin subfamily B member 1 isoform 1 [Mus musculus];SWI/SNF-related matrix-associated actin-dependent regulator of chromatin subfamily B member 1 isoform X3 [Ursus arctos horribilis];SWI/SNF-related matrix-associated actin-dependent regulator of chromatin subfamily B member 1 isoform X4 [Loxodonta africana];SWI/SNF-related matrix-…	1.80756	1.14811	0.757868	1.33318	1.31007	2.47335	1.1127	3.35343	3.87351	909	588	408	695	722	1212	516	1701	1806
Vpreb3	ENSMUSG00000000903	pre-B lymphocyte protein 3 [Mus caroli];pre-B lymphocyte protein 3 isoform 1 precursor [Mus musculus]	9.30929	4.9361	3.42279	7.05939	8.33405	15.4066	3.47043	15.9999	22.9025	508	274	200	400	497	817	175	879	1156
Hip1r	ENSMUSG00000000915	mKIAA0655 protein, partial [Mus musculus];PREDICTED: huntingtin-interacting protein 1-related protein [Jaculus jaculus];unnamed protein product [Mus musculus];huntingtin interacting protein 1 related, isoform CRA_c, partial [Mus musculus]	8.15847	4.12982	3.6506	5.67626	6.67519	15.5521	5.61764	21.243	23.4444	2595	1339	1241	1875	2325	4818	1649	6822	6918
Nsun5	ENSMUSG00000000916	probable 28S rRNA (cytosine-C(5))-methyltransferase isoform 1 [Mus musculus];probable 28S rRNA (cytosine-C(5))-methyltransferase isoform X1 [Cricetulus griseus]	0.926728	0.525074	0.639723	0.49337	0.649111	1.87568	1.13883	2.60882	2.76932	187	107	138	104	144	365	211	527	513
Top1mt	ENSMUSG00000000934	DNA topoisomerase I, mitochondrial isoform 1 [Mus musculus]	0.407687	0.233337	0.219591	0.266489	0.330897	0.48632	0	0.678618	1.57781	50	29	29	34	44	58	0	83	177
Hoxa4	ENSMUSG00000000942	homeobox protein Hox-A4 [Mus caroli]	0	0	0.171964	0.033737	0.089947	0.040439	0	0	0.039163	0	0	19	4	10	4	0	0	4
Gm38393	ENSMUSG00000000948	SNRPN upstream reading frame protein [Mus musculus]	0	0	0	0	0	0	0.00162426	0	0	0	0	0	0	0	0	1	0	0
Mmp14	ENSMUSG00000000957	matrix metalloproteinase-14 preproprotein [Mus musculus]	0.491413	0.222373	0.226839	0.311626	0.61003	1.28176	0.104395	0.261002	0.326038	81	38	40	54	110	206	16	44	50
Slc7a7	ENSMUSG00000000958	PREDICTED: Y+L amino acid transporter 1 isoform X1 [Mus musculus]	1.93606	0.793477	1.11664	0.921886	2.52983	4.9383	0.659419	1.61582	2.46044	263	110	162	130	376	653	83	222	310
Oxa1l	ENSMUSG00000000959	mitochondrial inner membrane protein OXA1L [Mus musculus]	6.03454	3.23331	4.21391	4.19204	6.29561	11.3199	3.36781	10.1599	11.4867	969	528	721	698	1106	1769	498	1646	1710
Heatr6	ENSMUSG00000000976	HEAT repeat-containing protein 6 [Mus musculus];mCG118740, isoform CRA_a [Mus musculus];unnamed protein product, partial [Mus musculus];Heatr6 protein [Mus musculus]	2.11342	1.05447	1.00144	1.54803	2.36281	4.99184	1.39568	5.25176	6.11076	862	438	435	654	1052	1977	524	2157	2308
Ccl3	ENSMUSG00000000982	C-C motif chemokine 3 precursor [Mus musculus]	5.25221	3.18072	4.61824	5.01184	2.34633	14.5939	7.31473	10.678	3.04261	255	158	239	253	125	690	327	523	137
Wfdc18	ENSMUSG00000000983	WAP four-disulfide core domain protein 18 precursor [Mus musculus]	0.096839	0	0.111855	0.0156356	0.34641	1.06478	0.0530266	0.0723124	0.121874	8	0	10	2	30	81	4	6	11
Icam4	ENSMUSG00000001014	intercellular adhesion molecule 4 isoform 1 precursor [Mus musculus]	0.016827	0	0.03141	0.016913	0.031147	0	0.06493	0	0	1	0	2	2	2	0	4	0	0
Ilf2	ENSMUSG00000001016	Interleukin enhancer-binding factor 2, partial [Bos mutus]	4.92722	2.94103	2.41192	3.21355	3.4436	7.3089	2.69709	9.34651	9.40373	616	374	322	417	471	889	311	1179	1090
Chtop	ENSMUSG00000001017	chromatin target of PRMT1 protein isoform 4 [Mus musculus];RIKEN cDNA 2500003M10, isoform CRA_f, partial [Mus musculus];chromatin target of PRMT1 protein isoform X7 [Tupaia chinensis];hypothetical protein Celaphus_00001983, partial [Cervus elaphus hippelaphus];chromatin target of PRMT1 protein isoform X6 [Tupaia chinensis];RIKEN cDNA 2500003M10, isoform CRA_g, partial [Mus musculus];RIKEN cDNA 25…	11.7137	6.02126	6.30188	7.15031	10.0754	18.2009	6.90663	22.94	26.5196	2700	1415	1551	1712	2543	4084	1469	5337	5670
Snapin	ENSMUSG00000001018	Snapap protein [Mus musculus];SNARE-associated protein Snapin isoform X2 [Zalophus californianus];SNAP-associated protein, isoform CRA_b, partial [Mus musculus];SNAP-associated protein, isoform CRA_a, partial [Mus musculus];unnamed protein product, partial [Gulo gulo]	2.59603	1.97377	1.4717	2.05683	2.97661	4.34158	1.38723	4.59561	7.0345	378	294	230	311	475	615	188	675	948
S100a4	ENSMUSG00000001020	protein S100-A4 [Mus musculus]	9.73469	5.23246	9.39792	11.8164	18.2673	18.7232	6.65689	16.6991	34.436	364	199	373	457	745	680	229	628	1189
S100a3	ENSMUSG00000001021	PREDICTED: protein S100-A3 isoform X1 [Rattus norvegicus]	0	0	0	0.084935	0	0.286788	0	0.087291	0	0	0	0	4	0	13	0	4	0
S100a5	ENSMUSG00000001023	S100A4 [Cricetulus griseus]	0	0	0	0	0	0.0796124	0	0	0	0	0	0	0	0	3	0	0	0
S100a6	ENSMUSG00000001025	protein S100-A6 isoform X2 [Cricetulus griseus]	27.4092	13.5796	20.3254	51.2608	103.853	292.812	6.88391	23.8137	41.9637	1248	630	987	2422	5174	12978	289	1095	1773
Scn4a	ENSMUSG00000001027	sodium channel protein type 4 subunit alpha [Mus musculus]	1.06323	0.486241	0.421169	0.711689	0.834961	1.60517	0.687747	3.42477	2.91092	474	221	201	330	408	697	283	1542	1204
Icam2	ENSMUSG00000001029	intercellular adhesion molecule 2 precursor [Mus musculus];unnamed protein product [Mus musculus];PREDICTED: intercellular adhesion molecule 2 isoform X1 [Mus musculus]	5.13677	3.87891	3.85891	4.36691	7.06555	10.404	2.7184	12.1811	14.4152	622	478	498	549	935	1224	305	1485	1615
Mapk7	ENSMUSG00000001034	mitogen-activated protein kinase 7 isoform d [Mus musculus];mitogen activated protein kinase 7 transcript variant D [Mus musculus];mitogen-activated protein kinase 7 isoform a [Mus musculus];mitogen-activated protein kinase 7 isoform b [Mus musculus];mitogen-activated protein kinase 7-like protein [Cricetulus griseus];PREDICTED: mitogen-activated protein kinase 7 isoform X2 [Oryctolagus cuniculus]	1.90081	0.841931	1.23346	1.3718	1.88061	3.75459	0.941483	4.01534	3.90312	532	242	370	400	577	1020	243	1133	1013
Epn2	ENSMUSG00000001036	mKIAA1065 protein, partial [Mus musculus]	0.111058	0.0349477	0	0	0.0700523	0.193716	0.0591597	0.187337	0.294479	38	12	0	0	26	63	19	63	92
B9d1	ENSMUSG00000001039	B9 domain-containing protein 1 isoform X2 [Mesocricetus auratus]	0.117261	0	0	0	0	0	0	0.0712226	0	12	0	0	0	0	0	0	8	0
Sec24b	ENSMUSG00000001052	protein transport protein Sec24B [Mus musculus];PREDICTED: protein transport protein Sec24B isoform X3 [Mus musculus];PREDICTED: protein transport protein Sec24B isoform X1 [Mus musculus];protein transport protein Sec24B isoform X2 [Meriones unguiculatus]	4.25362	2.55538	2.3678	2.71572	4.25651	9.81965	3.52199	10.1016	9.32737	1624	995	966	1078	1779	3647	1239	3891	3300
N4bp3	ENSMUSG00000001053	NEDD4-binding protein 3 [Mus musculus]	2.15643	0.92748	0.889701	1.64674	1.45332	4.13313	1.50179	5.58137	5.45207	374	164	164	296	276	697	240	974	875
Rmnd5b	ENSMUSG00000001054	protein RMD5 homolog B [Mesocricetus auratus];protein RMD5 homolog B isoform X1 [Meriones unguiculatus];hypothetical protein A6R68_22811 [Neotoma lepida]	4.54871	2.89721	2.44227	3.73247	5.13065	10.5332	3.34299	11.736	11.7757	624	405	358	532	770	1405	423	1623	1496
Nhp2	ENSMUSG00000001056	H/ACA ribonucleoprotein complex subunit 2 isoform 1 [Mus musculus];nucleolar protein family A, member 2, isoform CRA_c [Mus musculus]	4.05489	2.01434	2.42685	2.60003	3.79778	8.34237	2.21379	6.35878	7.41005	295	150	189	197	303	590	149	467	500
Vps9d1	ENSMUSG00000001062	VPS9 domain-containing protein 1 isoform 1 [Mus musculus];PREDICTED: VPS9 domain-containing protein 1 isoform X1 [Mus musculus];VPS9 domain-containing protein 1 isoform 2 [Mus musculus];mCG19595, isoform CRA_b, partial [Mus musculus];hypothetical protein A6R68_16442 [Neotoma lepida];mCG19595, isoform CRA_a, partial [Mus musculus]	1.21007	0.661812	0.791608	1.2325	2.21906	3.76327	1.02125	2.90109	3.79197	400	223	280	422	799	1202	311	962	1153
Zfp276	ENSMUSG00000001065	zinc finger protein 276 [Mus musculus];PREDICTED: zinc finger protein 276 isoform X1 [Mus musculus];PREDICTED: zinc finger protein 276 isoform X4 [Mus musculus];zinc finger protein 276 isoform X1 [Dasypus novemcinctus];PREDICTED: zinc finger protein 276 isoform X2 [Callithrix jacchus]	2.11047	1.06845	0.954177	1.8054	2.48739	7.22716	1.62805	4.59333	5.62726	741	383	360	659	955	2466	527	1627	1830
Mfsd10	ENSMUSG00000001082	RIKEN cDNA 0610009O03, isoform CRA_a, partial [Mus musculus];PREDICTED: major facilitator superfamily domain-containing protein 10 isoform X2 [Mus musculus];hypothetical protein A6R68_15161 [Neotoma lepida];major facilitator superfamily domain-containing protein 10 isoform X1 [Cricetulus griseus];major facilitator superfamily domain-containing protein 10 isoform X1 [Enhydra lutris kenyoni];major …	1.87928	1.15946	1.30655	1.63762	3.38039	5.57651	1.20776	3.76891	5.33985	333	210	248	305	652	952	199	671	873
Luzp1	ENSMUSG00000001089	leucine zipper protein 1 [Mus musculus];leucine zipper motif-containing protein [Mus musculus]	0.391878	0.111722	0.135528	0.0980133	0.255984	0.426293	0.0837787	0.38141	0.24536	202	59	76	53	145	214	40	200	117
Slc13a2	ENSMUSG00000001095	solute carrier family 13 member 2 [Mus musculus]	0.175233	0	0	0	0.045878	0.258635	0	0	0	27	0	0	0	8	39	0	0	0
Kctd10	ENSMUSG00000001098	PREDICTED: BTB/POZ domain-containing adapter for CUL3-mediated RhoA degradation protein 3 isoform X2 [Manis javanica];BTB/POZ domain-containing adapter for CUL3-mediated RhoA degradation protein 3 isoform X2 [Microcebus murinus];PREDICTED: BTB/POZ domain-containing adapter for CUL3-mediated RhoA degradation protein 3 isoform X1 [Manis javanica];BTB/POZ domain-containing adapter for CUL3-mediated …	4.56678	3.33423	3.89401	4.87367	6.21097	16.2457	4.04483	13.6189	14.7668	1172	872	1067	1299	1744	4055	957	3525	3512
Poldip2	ENSMUSG00000001100	PREDICTED: polymerase delta-interacting protein 2 [Chlorocebus sabaeus];polymerase delta-interacting protein 2 [Mus musculus];polymerase delta-interacting protein 2 [Dasypus novemcinctus];polymerase delta-interacting protein 2 [Macaca mulatta];PREDICTED: polymerase delta-interacting protein 2 [Colobus angolensis palliatus]	1.28447	0.681569	0.958849	1.09403	1.2769	2.51199	0.847577	2.08622	2.96976	311	168	247	275	339	589	188	507	662
Ift20	ENSMUSG00000001105	LOW QUALITY PROTEIN: intraflagellar transport protein 20 homolog [Mus caroli];PREDICTED: intraflagellar transport protein 20 homolog isoform X3 [Hipposideros armiger]	4.03388	3.41499	4.47018	3.43561	4.63685	5.85863	4.40955	7.01825	8.04528	392	338	462	347	494	554	395	686	723
Col6a1	ENSMUSG00000001119	COL6A1, partial [Cricetulus griseus]	0.354452	0.392147	0.190858	0.0692189	0.0879647	0.552469	0.119412	0.0629968	0.899254	100	111	57	20	27	150	31	18	232
Pcbp3	ENSMUSG00000001120	poly(rC)-binding protein 3 isoform 1 [Mus musculus];PREDICTED: poly(rC)-binding protein 3 isoform X16 [Chlorocebus sabaeus];poly(rC) binding protein 3, isoform CRA_c, partial [Mus musculus]	0.159471	0.244446	0.154932	0.154638	0.238513	0.237398	0.103191	0.839435	1.10057	30	47	31	30	50	44	18	159	190
Lgals9	ENSMUSG00000001123	galectin-9 isoform 2 [Mus musculus];galectin-9 isoform 1 [Mus musculus]	49.4951	41.0611	59.8569	27.6263	39.639	79.9923	9.83144	25.3834	29.0855	6698	5656	8638	3881	5871	10539	1226	3469	3652
Araf	ENSMUSG00000001127	PREDICTED: serine/threonine-protein kinase A-Raf isoform X1 [Mus musculus];serine/threonine-protein kinase A-Raf isoform X1 [Mus caroli];v-raf murine sarcoma 3611 viral oncogene homolog, isoform CRA_h [Rattus norvegicus];serine/threonine-protein kinase A-Raf [Otolemur garnettii]	2.64581	1.82222	1.653	1.99569	2.73679	5.30637	2.01234	5.608	6.9462	1100	772	733	863	1244	2143	771	2350	2672
Cfp	ENSMUSG00000001128	properdin precursor [Mus musculus]	11.4602	5.07229	6.60691	12.5458	23.1926	68.7502	2.69665	7.58713	9.68411	1260	568	776	1432	2791	7358	274	843	988
Timp1	ENSMUSG00000001131	tissue inhibitor of metalloproteinase 1, isoform CRA_b, partial [Mus musculus]	0	0	0	0	0.554811	0	0	0	0.0994439	0	0	0	0	35	0	0	0	6
Uxt	ENSMUSG00000001134	PREDICTED: protein UXT isoform X2 [Mus musculus];protein UXT [Mus musculus];mCG117705, isoform CRA_b [Mus musculus]	0.340753	0.3384	0.676622	0.657626	0.696126	1.065	0.318275	0.575632	1.36971	38	37	76	72	81	110	32	64	134
Cnnm3	ENSMUSG00000001138	metal transporter CNNM3 isoform 1 precursor [Mus musculus];metal transporter CNNM3 isoform 2 precursor [Mus musculus];Cnnm3 protein, partial [Mus musculus];metal transporter CNNM4, partial [Anas platyrhynchos]	1.07659	0.528118	0.784223	0.882138	1.18833	2.54547	0.735776	2.11701	2.80706	440	221	343	374	531	1010	278	872	1061
Lman2l	ENSMUSG00000001143	lectin, mannose-binding 2-like, isoform CRA_d, partial [Mus musculus];VIP36-like protein isoform 2 precursor [Mus musculus];VIP36-like protein isoform X3 [Meriones unguiculatus];VIP36-like protein isoform 1 precursor [Mus musculus];Lman2l protein [Mus musculus]	1.45451	0.853165	0.941804	0.54417	1.22516	1.99271	0.913785	2.08418	2.06541	682	408	470	266	628	908	396	985	896
Mcm3ap	ENSMUSG00000001150	mKIAA0572 protein, partial [Mus musculus]	2.69085	1.96454	1.86616	1.92085	2.86597	6.05312	2.18273	6.95599	7.52243	1088	808	805	806	1268	2382	813	2839	2820
Pcnt	ENSMUSG00000001151	pericentrin isoform a [Mus musculus]	2.081	1.03998	1.03251	1.45391	1.67667	3.27197	1.54246	4.35779	5.09924	1256	639	665	911	1108	1923	858	2656	2855
Mxd1	ENSMUSG00000001156	max dimerization protein 1 isoform X1 [Microtus ochrogaster]	16.2896	7.86463	11.6289	22.2384	49.2576	205.09	5.11825	16.7227	14.7983	4809	2363	3661	6812	15910	58937	1392	4985	4053
Gmcl1	ENSMUSG00000001157	germ cell-less protein-like 1 [Mus musculus];PREDICTED: germ cell-less protein-like 1 isoform X1 [Hipposideros armiger];unnamed protein product [Mus musculus]	1.42987	0.847959	0.750272	1.04826	0.970657	2.86833	1.014	3.73664	3.76749	347	209	194	264	259	677	227	914	847
Snrnp27	ENSMUSG00000001158	U4/U6.U5 small nuclear ribonucleoprotein 27 kDa protein [Rattus norvegicus];unnamed protein product [Mus musculus]	1.63166	1.11526	1.17508	1.54875	2.04215	6.04713	0.939605	2.52917	3.57103	184	129	142	180	251	661	98	287	372
Oas1c	ENSMUSG00000001166	inactive 2'-5' oligoadenylate synthetase 1C [Mus musculus];PREDICTED: 2'-5' oligoadenylate synthetase 1C isoform X2 [Mus musculus]	2.2372	1.87454	2.27548	1.70649	2.16848	4.08913	0.900882	2.51782	3.17417	342	291	370	271	363	607	128	388	449
Oas1h	ENSMUSG00000001168	2'-5' oligoadenylate synthetase 1H isoform 1 [Mus musculus]	0	0	0	0.035385	0.147857	0.071132	0	0	0	0	0	0	4	18	8	0	0	0
Ocrl	ENSMUSG00000001173	inositol polyphosphate 5-phosphatase OCRL-1 [Mus musculus];unnamed protein product [Mus musculus];Ocrl protein, partial [Mus musculus]	0.197695	0.0603558	0.128201	0.163826	0.412583	0.353898	0.0878134	0.463073	0.665347	119	37	83	103	272	209	50	282	373
Calm1	ENSMUSG00000001175	PREDICTED: calmodulin [Camelus dromedarius];calmodulin-1 isoform 1 [Mus musculus];Calmodulin [Pteropus alecto]	30.7906	17.3208	17.7973	23.9457	35.0695	67.6445	18.4401	57.7544	59.5687	9160	5246	5647	7393	11416	19590	5055	17349	16439
Agpat3	ENSMUSG00000001211	1-acylglycerol-3-phosphate O-acyltransferase 3, isoform CRA_b, partial [Mus musculus];1-acyl-sn-glycerol-3-phosphate acyltransferase gamma [Mus musculus]	2.61094	1.77716	1.7926	2.04539	2.29058	4.28787	2.05041	5.35499	6.27579	1255	870	920	1020	1205	2005	909	2598	2796
Sema6b	ENSMUSG00000001227	PREDICTED: semaphorin-6B isoform X1 [Rattus norvegicus];semaphorin-6B isoform X1 [Mus caroli]	0.754316	0.257487	0.806207	0.755651	4.20446	13.1796	0.0769642	0.624266	1.09477	190	67	217	198	1159	3231	18	159	256
Uhrf1	ENSMUSG00000001228	E3 ubiquitin-protein ligase UHRF1 isoform A [Mus musculus];E3 ubiquitin-protein ligase UHRF1 isoform B [Mus musculus];PREDICTED: E3 ubiquitin-protein ligase UHRF1 isoform X1 [Mus musculus];unnamed protein product, partial [Mus musculus]	2.42289	1.31981	1.37093	1.27372	0.671406	4.21845	0.652614	1.46664	1.09715	656	364	398	360	200	1110	163	401	276
Dpp9	ENSMUSG00000001229	PREDICTED: dipeptidyl peptidase 9 isoform X2 [Rattus norvegicus]	3.32421	2.35417	2.07138	2.55715	3.43874	7.80669	2.79076	7.21704	10.435	739	533	491	590	836	1689	572	1620	2151
Ramp2	ENSMUSG00000001240	receptor activity-modifying protein 2 precursor [Mus musculus];unnamed protein product [Mus musculus];vacuolar protein-sorting-associated protein 25 [Cricetulus griseus];receptor (calcitonin) activity modifying protein 2, isoform CRA_a, partial [Mus musculus]	0	0.0372333	0.0267027	0.192252	0.0277511	0.431936	0	0	0.12282	0	9	7	42	7	89	0	0	24
Lsr	ENSMUSG00000001247	lipolysis-stimulated lipoprotein receptor isoform 1 precursor [Mus musculus];lipolysis-stimulated lipoprotein receptor isoform 2 precursor [Mus musculus];lipolysis-stimulated lipoprotein receptor isoform 3 precursor [Mus musculus];lipolysis stimulated receptor, partial [Mus musculus]	0.149953	0.077406	0.072783	0.180951	0.421259	0.694191	0.195744	0.54211	0.788923	21	11	11	26	64	94	26	77	103
Gramd1a	ENSMUSG00000001248	GRAM domain containing 1A, isoform CRA_c, partial [Mus musculus];protein Aster-A isoform 2 [Mus musculus];GRAM domain-containing protein 1A [Cricetulus griseus];PREDICTED: GRAM domain-containing protein 1A isoform X1 [Mus musculus]	14.5475	11.2217	9.34342	11.085	14.0199	32.7341	18.157	48.299	46.6737	4704	3691	3222	3720	4959	10301	5406	15760	13993
Hpn	ENSMUSG00000001249	hepsin, isoform CRA_b, partial [Mus musculus];serine protease hepsin isoform 1 precursor [Mus musculus];serine protease hepsin isoform 3 precursor [Mus musculus];Hpn protein [Rattus norvegicus]	0	0	0.0359239	0	0.0418596	0.0610784	0.0126532	0.0598576	0.0728449	0	0	11	0	13	17	4	17	19
Ckb	ENSMUSG00000001270	Ckb protein, partial [Rattus norvegicus]	4.19934	2.45303	3.34056	3.71347	6.85984	9.29561	1.99332	3.16016	8.38122	393	234	334	361	703	847	172	299	728
Sp1	ENSMUSG00000001280	transcription factor Sp1 [Mus musculus];transcription factor Sp1 [Mus sp.];PREDICTED: transcription factor Sp1 [Rhinopithecus bieti]	4.45678	2.39967	2.1314	3.31351	4.64009	10.3615	3.31494	10.6555	8.27635	2351	1290	1201	1815	2679	5320	1612	5674	4050
Itgb7	ENSMUSG00000001281	integrin beta-7 precursor [Mus musculus];PREDICTED: integrin beta-7 isoform X1 [Mus musculus]	24.2775	18.1623	17.1851	21.3189	28.9559	58.6338	22.8414	54.2889	72.1882	4217	3211	3183	3843	5504	9915	3656	9521	11631
Myg1	ENSMUSG00000001285	UPF0160 protein MYG1, mitochondrial precursor [Mus musculus];melanocyte proliferating gene 1, isoform CRA_a, partial [Mus musculus];Melanocyte proliferating gene 1 [Mus musculus]	2.33911	1.52173	1.11999	1.33808	1.51067	2.80157	1.09255	3.23437	5.04754	422	280	217	251	300	491	184	587	841
Rarg	ENSMUSG00000001288	PREDICTED: retinoic acid receptor gamma isoform X1 [Equus przewalskii];retinoic acid receptor gamma isoform X2 [Mus pahari];retinoic acid receptor gamma isoform X3 [Canis lupus familiaris]	1.35285	1.2281	1.04357	1.46438	2.64676	2.91511	1.3867	3.06512	4.27466	353	327	291	398	754	740	334	807	1032
Pfdn5	ENSMUSG00000001289	unnamed protein product, partial [Mus musculus];prefoldin subunit 5 isoform gamma [Homo sapiens];prefoldin subunit 5, isoform CRA_d [Homo sapiens];PREDICTED: prefoldin subunit 5 isoform X1 [Propithecus coquereli]	24.8403	16.0719	19.5635	18.0931	28.0149	39.8956	16.8544	44.2928	51.6372	2196	1446	1844	1660	2708	3432	1372	3950	4232
Efnb2	ENSMUSG00000001300	ephrin-B2 isoform 1 precursor [Mus musculus]	0.046853	0.051346	0.02722	0	0.046421	0.118008	0.082842	0.449679	0.169885	13	15	8	0	14	32	21	125	44
Rrp15	ENSMUSG00000001305	RRP15-like protein [Mus musculus];RIKEN cDNA 2810430M08, isoform CRA_a, partial [Mus musculus]	1.03399	0.335064	0.366742	0.52384	0.613237	1.90325	0.22549	1.6643	1.69345	213	70	81	112	139	381	43	346	323
Rnd2	ENSMUSG00000001313	Rho family GTPase 2, isoform CRA_a, partial [Mus musculus]	0.0233695	0.0603676	0.142191	0	0.0857528	0.0665251	0.0694391	0.0991149	0.10627	3	8	20	0	12	9	9	13	13
Srr	ENSMUSG00000001323	mCG1492, isoform CRA_d, partial [Mus musculus];serine racemase isoform 1 [Mus musculus];PREDICTED: serine racemase [Jaculus jaculus]	0.410312	0.169271	0.249988	0.277442	0.354603	0.781567	0.203692	0.687698	0.779095	119	50	77	84	113	220	55	201	209
Sync	ENSMUSG00000001333	unnamed protein product [Mus musculus]	0	0.0215635	0	0	0.0200655	0	0.0249665	0	0.0642899	0	4	0	0	4	0	5	0	11
Acp5	ENSMUSG00000001348	tartrate-resistant acid phosphatase type 5 precursor [Mus musculus]	24.1612	16.5669	16.3849	17.1182	23.2493	38.0761	20.3691	57.5415	62.1365	2468	1722	1784	1814	2598	3785	1917	5931	5884
Cnn1	ENSMUSG00000001349	calponin-1 [Mus musculus]	0	0	0.039781	0.019368	0	0	0.025292	0	0.074869	0	0	7	4	0	0	4	0	11
Fbxo9	ENSMUSG00000001366	LOW QUALITY PROTEIN: F-box only protein 9 [Aotus nancymaae];F-box only protein 9 isoform 2 [Mus musculus];F-box only protein 9 isoform 1 [Mus musculus];f-box only protein 9, isoform CRA_c [Mus musculus];f-box only protein 9, isoform CRA_e [Mus musculus]	9.79748	7.74963	9.46584	4.83679	6.70132	8.45323	12.9767	11.8689	14.3268	1929	1552	1987	988	1444	1621	2353	2356	2615
Vps50	ENSMUSG00000001376	mKIAA1861 protein, partial [Mus musculus];syndetin isoform 3 [Mus musculus];syndetin isoform 2 [Mus musculus];mCG145211, partial [Mus musculus];syndetin isoform 1 [Mus musculus];Ccdc132 protein [Mus musculus];syndetin isoform X2 [Eptesicus fuscus]	0.533872	0.207332	0.184875	0.294953	0.393955	0.784719	0.219093	0.926958	0.791186	340	134	127	195	275	484	130	593	465
Hars	ENSMUSG00000001380	histidine--tRNA ligase, cytoplasmic [Mus musculus]	4.17208	3.13318	2.8133	3.66124	3.69859	9.51133	3.13767	8.62077	9.90129	525	402	378	478	510	1165	364	1096	1156
Zmat2	ENSMUSG00000001383	probable histidine--tRNA ligase, mitochondrial isoform X1 [Urocitellus parryii]	4.80891	3.32413	3.53974	3.64424	4.46945	10.1873	3.35605	7.02426	8.16044	688	484	540	541	699	1418	442	1014	1082
Ube2c	ENSMUSG00000001403	ubiquitin-conjugating enzyme E2 C [Mus musculus]	30.676	32.7328	27.4953	8.53747	10.3526	6.97592	19.4803	11.3273	12.3477	5051	5485	4827	1459	1865	1119	2955	1883	1886
Smg5	ENSMUSG00000001415	mKIAA1089 protein, partial [Mus musculus];Smg5 protein [Mus musculus];PREDICTED: protein SMG5 isoform X4 [Mus musculus];PREDICTED: protein SMG5 isoform X1 [Mus musculus];SMG5, partial [Cricetulus griseus];Protein SMG5 [Tupaia chinensis]	3.27677	2.06814	2.11504	2.42435	3.15859	6.07413	2.59008	8.30862	8.8378	1446	930	997	1111	1526	2608	1054	3698	3614
Cct3	ENSMUSG00000001416	T-complex protein 1 subunit gamma [Mus musculus];unnamed protein product [Mus musculus];T-complex protein 1 subunit gamma [Rattus norvegicus]	5.41491	3.34612	3.51614	3.07422	2.82732	7.96913	4.82554	12.389	11.0722	2188	1377	1516	1290	1251	3134	1797	5050	4146
Glmp	ENSMUSG00000001418	glycosylated lysosomal membrane protein precursor [Mus musculus];unnamed protein product [Mus musculus]	2.25565	1.84926	1.75506	2.22295	3.46625	6.59253	1.49253	4.48899	5.73093	901	752	747	920	1513	2560	550	1809	2120
Mef2d	ENSMUSG00000001419	myocyte-specific enhancer factor 2D isoform 2 [Mus musculus];myocyte-specific enhancer factor 2D isoform 3 [Mus musculus];myocyte-specific enhancer factor 2D isoform 1 [Mus musculus];PREDICTED: myocyte-specific enhancer factor 2D isoform X6 [Mus musculus];Myocyte-specific enhancer factor 2D [Bos mutus]	10.2058	6.74192	6.61417	8.64053	11.1053	21.3948	8.14703	28.2059	23.9535	3871	2604	2677	3402	4607	7896	2847	10794	8424
Tmem79	ENSMUSG00000001420	transmembrane protein 79 [Mus musculus]	0.0451208	0.0194372	0.0202099	0.0691554	0.042076	0.10016	0.0750591	0.0816409	0.16255	9	4	4	14	9	19	14	17	28
Snd1	ENSMUSG00000001424	expressed sequence AL033314, isoform CRA_b, partial [Mus musculus];staphylococcal nuclease domain-containing protein 1 [Mus musculus];PREDICTED: staphylococcal nuclease domain-containing protein 1 isoform X1 [Mus musculus];rCG56442 [Rattus norvegicus];p100 co-activator [Mus musculus];hypothetical protein A6R68_01191 [Neotoma lepida]	2.18488	1.33312	1.54732	1.74399	2.1829	4.00163	1.34957	4.44375	5.447	1353	840	1023	1120	1478	2409	770	2775	3125
Col18a1	ENSMUSG00000001435	alpha-1(XVIII) collagen [Mus musculus];PREDICTED: collagen alpha-1(XVIII) chain isoform X1 [Mus musculus]	0.0602593	0.0212482	0.130119	0.0906707	0.163641	0.21455	0	0.0371018	0.0221798	27	10	62	43	80	93	0	17	10
Slc19a1	ENSMUSG00000001436	folate transporter 1 [Mus musculus];unnamed protein product [Mus musculus]	0.415791	0.384514	0.153388	0.266556	0.292571	1.05987	0.390393	0.947102	1.56913	123	117	49	83	96	307	108	282	430
Kpnb1	ENSMUSG00000001440	importin subunit beta-1 [Microcebus murinus];Karyopherin (importin) beta 1 [Mus musculus]	7.73265	4.18445	3.98589	5.0137	6.6942	14.2882	5.39849	15.7776	16.4575	3227	1778	1775	2172	3058	5806	2076	6649	6372
Npepps	ENSMUSG00000001441	puromycin-sensitive aminopeptidase [Mus musculus];puromycin-sensitive aminopeptidase [Eptesicus fuscus];PREDICTED: puromycin-sensitive aminopeptidase [Equus asinus];NPEPPS [Cricetulus griseus];PREDICTED: puromycin-sensitive aminopeptidase isoform X2 [Callithrix jacchus];PREDICTED: puromycin-sensitive aminopeptidase-like protein [Gorilla gorilla gorilla];puromycin-sensitive aminopeptidase-like pro…	2.061	0.962496	1.15337	1.38651	2.15919	5.47857	1.56211	3.9635	4.53127	947	451	566	661	1085	2440	662	1833	1925
Tbx21	ENSMUSG00000001444	T-box transcription factor TBX21 [Mus musculus]	4.38743	2.35217	1.48273	2.6046	0.678139	3.87812	1.49285	5.92228	1.8137	692	378	250	426	117	595	217	942	266
Mrpl10	ENSMUSG00000001445	39S ribosomal protein L10, mitochondrial isoform 1 precursor [Mus musculus]	4.45063	3.41156	3.00565	3.97037	5.61079	12.9902	3.14251	8.28517	11.0379	482	376	347	446	664	1368	314	905	1108
Cyp51	ENSMUSG00000001467	lanosterol 14-alpha demethylase [Mus musculus]	0.706861	0.398527	0.455242	0.93114	0.553417	2.41495	0.396014	1.4863	1.92953	192	111	133	264	166	639	99	408	487
Tcf25	ENSMUSG00000001472	transcription factor 25 (basic helix-loop-helix), isoform CRA_c, partial [Mus musculus];transcription factor 25 (basic helix-loop-helix), isoform CRA_b, partial [Mus musculus]	12.1044	6.57774	7.4195	9.68024	13.629	28.6429	8.11346	26.2529	30.0947	2886	1596	1887	2396	3556	6648	1783	6320	6657
Tubb6	ENSMUSG00000001473	tubulin beta-6 chain [Mus musculus]	2.83133	1.13503	1.48952	2.47885	6.33026	4.89871	0.898375	2.2823	3.77869	315	129	177	287	771	531	93	257	390
Def8	ENSMUSG00000001482	unnamed protein product [Mus musculus];differentially expressed in FDCP 8, isoform CRA_b, partial [Mus musculus];differentially expressed in FDCP 8 isoform 1 [Mus musculus];differentially expressed in FDCP 8 isoform 2 [Mus musculus]	0.868377	0.605392	0.930787	0.856668	2.00473	2.82768	0.533356	1.1387	2.29841	222	156	253	226	556	697	126	293	540
Col1a1	ENSMUSG00000001506	Col1a1 protein, partial [Mus musculus]	0.128898	0.146572	0.0851266	0.0457314	0.0502609	0.43604	0.100278	0.0378163	0.385556	54	62	39	20	23	178	39	16	150
Itga3	ENSMUSG00000001507	integrin alpha-3 isoform 1 preproprotein [Mus musculus];integrin alpha-3 isoform 2 [Mus musculus]	0.050196	0.0298956	0.0335137	0	0.0703406	0.128231	0.0650556	0.141719	0.347819	19	11	13	0	28	46	22	53	117
Foxm1	ENSMUSG00000001517	forkhead box protein M1 [Mus musculus];PREDICTED: forkhead box protein M1 isoform X4 [Orycteropus afer afer]	0.889605	0.377557	0.426294	0.357844	0.234874	1.35693	0.250257	0.647419	0.518457	311	135	160	130	92	463	82	231	170
Itfg2	ENSMUSG00000001518	KICSTOR complex protein ITFG2 [Mus musculus];unnamed protein product [Mus musculus];integrin alpha FG-GAP repeat containing 2, isoform CRA_b, partial [Mus musculus]	0.312173	0.246103	0.284658	0.433047	0.355211	0.806764	0.242259	1.03495	1.27346	102	81	99	145	126	254	73	337	381
Nrip2	ENSMUSG00000001520	PREDICTED: nuclear receptor-interacting protein 2 isoform X1 [Mus musculus];Nrip2 protein [Mus musculus]	0.0999186	0.057904	0.0422717	0.0295214	0.165415	0.223572	0.0552134	0.211398	0.281516	23	14	11	7	42	50	12	50	60
Tulp3	ENSMUSG00000001521	tubby-related protein 3 [Mus musculus];unnamed protein product [Mus musculus]	0.124271	0.0789824	0.113619	0.130102	0.0682648	0.273512	0.138575	0.454205	0.521186	53	35	52	59	32	114	55	196	207
Gtf2h4	ENSMUSG00000001524	general transcription factor IIH subunit 4 [Mus musculus];PREDICTED: LOW QUALITY PROTEIN: valine--tRNA ligase, mitochondrial [Propithecus coquereli];VARS2L protein variant, partial [Homo sapiens];valyl-tRNA synthetase-like protein [Cricetulus griseus]	0.541678	0.292979	0.493566	0.372481	0.544704	1.35914	0.321951	1.18797	1.67094	117	63	113	84	126	279	64	254	329
Tubb5	ENSMUSG00000001525	tubulin, beta 5, partial [Mus musculus];tubulin beta chain isoform a [Homo sapiens];tubulin beta-2B chain isoform X1 [Enhydra lutris kenyoni];tubulin beta-7 chain isoform X4 [Theropithecus gelada]	39.9954	25.6326	24.9863	26.1351	22.7302	62.1689	24.762	69.0981	58.0214	8427	5497	5615	5715	5241	12752	4807	14700	11340
Ell2	ENSMUSG00000001542	RNA polymerase II elongation factor ELL2 [Mus musculus]	3.95729	3.61487	3.0338	2.86239	3.57967	6.97663	2.87411	3.46116	4.42376	914	850	748	686	905	1569	612	807	948
Jup	ENSMUSG00000001552	plakoglobin, partial [Mus musculus domesticus];junction plakoglobin [Mus musculus];unnamed protein product [Homo sapiens];junction plakoglobin [Mus caroli]	0.587445	0.364096	0.486044	0.400378	0.986382	0.954221	0.312169	0.59331	0.772325	240	155	213	173	443	380	119	246	294
Fkbp10	ENSMUSG00000001555	peptidyl-prolyl cis-trans isomerase FKBP10 isoform 1 precursor [Mus musculus]	0.0988752	0.120977	0	0.0454265	0.014098	0.401588	0	0.117178	0.0409144	20	23	0	9	3	74	0	22	8
Klhl10	ENSMUSG00000001558	kelch-like protein 10 isoform X1 [Otolemur garnettii]	0.0163721	0	0	0	0	0.025324	0	0	0	3	0	0	0	0	4	0	0	0
Nom1	ENSMUSG00000001569	nucleolar MIF4G domain-containing protein 1 [Mus musculus];PREDICTED: nucleolar MIF4G domain-containing protein 1 isoform X2 [Mus musculus]	1.53239	0.82483	0.85736	0.865277	1.46848	2.50833	0.936865	2.89623	3.19947	476	261	284	279	499	757	268	907	921
Ergic1	ENSMUSG00000001576	endoplasmic reticulum-Golgi intermediate compartment protein 1 [Mus pahari];PREDICTED: endoplasmic reticulum-Golgi intermediate compartment protein 1 isoform X9 [Callithrix jacchus];ERGIC1 isoform 12 [Pan troglodytes];PREDICTED: endoplasmic reticulum-Golgi intermediate compartment protein 1 isoform X7 [Callithrix jacchus];ERGIC1, partial [Cricetulus griseus];PREDICTED: endoplasmic reticulum-Golgi…	1.34378	0.648951	1.17389	1.07913	1.57797	3.37691	0.870703	1.71703	2.49812	552	271	515	459	708	1347	329	710	950
Tnk1	ENSMUSG00000001583	non-receptor tyrosine-protein kinase TNK1 [Mus musculus]	0.0917182	0	0.0597491	0	0.0173965	0.0157809	0.0669198	0.0192157	0	20	0	14	0	5	4	13	5	0
Acap1	ENSMUSG00000001588	arf-GAP with coiled-coil, ANK repeat and PH domain-containing protein 1 [Mus musculus]	10.7243	6.55638	6.00812	8.80336	9.55112	26.6098	9.65662	31.6094	32.7672	3314	2063	1981	2824	3230	8004	2750	9859	9390
Tcea3	ENSMUSG00000001604	transcription elongation factor A protein 3 [Mus musculus]	0.219619	0	0	0.0514581	0.485524	0.168564	0	0.0965343	0.299482	20	0	0	5	48	15	0	9	25
Ifrd1	ENSMUSG00000001627	interferon-related developmental regulator 1 [Mus musculus];PREDICTED: interferon-related developmental regulator 1 [Merops nubicus];interferon-related developmental regulator 1-like protein [Cricetulus griseus];IFRD1 [Cricetulus griseus]	3.29298	1.83306	2.16084	1.81253	2.72228	5.18155	2.22493	8.26121	6.31526	1223	696	858	702	1107	1874	763	3098	2176
Stk38l	ENSMUSG00000001630	PREDICTED: serine/threonine-protein kinase 38-like isoform X2 [Mus musculus]	0.645005	0.403103	0.304287	0.650551	0.568804	1.36163	0.439535	1.49449	1.77252	187	119	95	196	181	385	118	438	477
Brpf1	ENSMUSG00000001632	PREDICTED: peregrin isoform X5 [Rattus norvegicus];peregrin isoform 1 [Mus musculus];PREDICTED: peregrin isoform X5 [Mus musculus];peregrin isoform 2 [Mus musculus];PREDICTED: peregrin isoform X4 [Pseudopodoces humilis];Brpf1 protein, partial [Mus musculus]	3.50551	1.67176	1.89025	2.54197	4.61807	8.03646	2.63212	7.44714	8.31695	1495	725	861	1124	2152	3329	1034	3201	3283
Akr1b3	ENSMUSG00000001642	rCG27858, isoform CRA_d [Rattus norvegicus];aldose reductase [Mus musculus];Aldo-keto reductase family 1, member B3 (aldose reductase) [Mus musculus];mCG6067, isoform CRA_d [Mus musculus];mCG6067, isoform CRA_a [Mus musculus]	5.23766	3.20422	3.42072	3.23061	4.4412	6.67346	3.79538	9.44598	13.0726	1307	814	910	836	1212	1619	873	2378	3022
Gstt1	ENSMUSG00000001663	glutathione S-transferase theta-1 isoform 1 [Mus musculus];glutathione S-transferase, theta 1, isoform CRA_a [Mus musculus]	0.371571	0.162093	0.288733	0.254993	0.180484	0.168317	0	0.178259	0.346298	36	16	30	27	20	16	0	18	32
Gstt3	ENSMUSG00000001665	glutathione S-transferase theta-3 isoform 1 [Mus musculus];glutathione S-transferase theta-1 isoform X2 [Bubalus bubalis]	0.0848146	0.0704157	0.0448044	0.0468125	0.142414	0.37094	0	0.0858217	0.151566	16	13	9	9	27	62	0	15	24
Ddt	ENSMUSG00000001666	D-dopachrome decarboxylase [Mus musculus]	2.79902	2.15776	1.79832	2.08944	3.0807	4.65464	1.08442	5.0373	6.67765	138	109	95	107	165	223	50	250	305
Tat	ENSMUSG00000001670	tyrosine aminotransferase [Mus musculus]	0	0	0	0.0221077	0	0	0	0	0.0281277	0	0	0	4	0	0	0	0	4
Marveld3	ENSMUSG00000001672	MARVEL domain-containing protein 3 isoform b [Mus musculus];MARVEL domain-containing protein 3 isoform a [Mus musculus]	0	0.0182094	0.0179203	0	0	0.0631661	0	0	0	0	4	4	0	0	13	0	0	0
Ddx18	ENSMUSG00000001674	ATP-dependent RNA helicase DDX18 [Mus musculus];ATP-dependent RNA helicase DDX18 [Cricetulus griseus];ATP-dependent RNA helicase DDX18 [Mus caroli]	3.34376	2.61315	2.39238	2.56493	2.9579	7.78877	2.44558	9.00789	11.7078	527	420	402	419	510	1194	355	1431	1709
Ubl3	ENSMUSG00000001687	ubiquitin-like 3, isoform CRA_a, partial [Mus musculus]	12.9869	6.45134	6.82115	9.2071	15.5173	33.5314	7.95797	29.0968	29.6758	2195	1110	1229	1615	2870	5515	1240	4964	4652
Gramd3	ENSMUSG00000001700	unnamed protein product [Mus musculus]	7.70305	5.97398	4.65006	7.64918	6.54149	14.8908	5.59887	20.1859	17.0945	1271	1003	818	1310	1181	2392	851	3362	2616
Eef1e1	ENSMUSG00000001707	eukaryotic translation elongation factor 1 epsilon-1 [Mus musculus]	2.32205	1.59898	1.66466	1.75658	2.90298	7.13978	0.64702	3.82422	4.71911	152	107	116	120	208	455	39	253	287
Akt1	ENSMUSG00000001729	thymoma viral proto-oncogene 1, isoform CRA_b, partial [Mus musculus];RAC-alpha serine/threonine-protein kinase [Microtus ochrogaster];unnamed protein product [Mus musculus];RAC-alpha serine/threonine-protein kinase isoform X1 [Vulpes vulpes]	10.2852	5.03214	6.61367	9.38732	17.3419	39.2128	4.67785	14.1281	18.6183	2673	1330	1834	2531	4928	9910	1121	3706	4485
Cldn15	ENSMUSG00000001739	claudin-15 [Mus musculus]	0.306373	0.120506	0.132029	0.508955	0.977473	3.05899	0.188559	0.477019	0.588669	43	17	20	72	145	402	24	66	75
Il16	ENSMUSG00000001741	pro-interleukin-16 isoform 3 [Mus musculus];mKIAA4048 protein, partial [Mus musculus]	8.72477	5.04069	4.69336	7.71265	11.487	32.7423	6.27505	18.0448	25.0645	4333	2549	2487	3975	6242	15829	2872	9049	11546
Tcirg1	ENSMUSG00000001750	V-type proton ATPase 116 kDa subunit a [Mus musculus];T-cell, immune regulator 1, ATPase, H+ transporting, lysosomal V0 protein A3 [Mus musculus];unnamed protein product, partial [Mus musculus];T-cell, immune regulator 1, ATPase, H+ transporting, lysosomal V0 protein A3, isoform CRA_d [Mus musculus]	5.30888	2.78607	3.01257	4.79095	7.82904	14.0303	3.87496	9.9903	13.3027	1506	807	914	1413	2432	3872	1014	2859	3498
Naglu	ENSMUSG00000001751	alpha-N-acetylglucosaminidase precursor [Mus musculus];PREDICTED: alpha-N-acetylglucosaminidase isoform X1 [Mus musculus]	1.55553	0.908623	1.02844	1.77234	2.06515	3.87886	1.22988	2.67457	3.75093	263	156	185	310	381	636	192	456	588
Coasy	ENSMUSG00000001755	Coenzyme A synthase, isoform CRA_a, partial [Mus musculus];PREDICTED: bifunctional coenzyme A synthase isoform X2 [Mus musculus]	1.54982	0.683247	0.86234	1.31743	1.59649	2.87317	0.862712	2.125	3.46142	283	128	168	249	319	510	145	392	584
Smo	ENSMUSG00000001761	smoothened homolog precursor [Mus musculus]	0.015938	0.035262	0.061665	0.067769	0.056986	0.170172	0.077368	0.213418	0.266439	4	9	16	17	15	40	18	52	60
Tspan33	ENSMUSG00000001763	tetraspanin-33 isoform 1 [Mus musculus];tetraspanin-33 isoform 2 [Mus musculus];PREDICTED: tetraspanin-33 [Ursus maritimus]	4.43987	4.53934	4.48866	1.46836	1.96896	1.10339	3.44593	2.02455	2.29164	1462	1521	1576	503	710	355	1046	674	701
Crnkl1	ENSMUSG00000001767	crooked neck-like protein 1 [Mus caroli];PREDICTED: crooked neck-like protein 1, partial [Austrofundulus limnaeus];CGI-201 protein, type II [Homo sapiens]	2.69022	1.40788	1.76679	1.98598	3.05477	5.04544	1.6808	4.51971	4.96903	656	350	460	503	815	1197	379	1113	1124
Rin2	ENSMUSG00000001768	PREDICTED: ras and Rab interactor 2 isoform X1 [Mus musculus];PREDICTED: ras and Rab interactor 2 isoform X3 [Rattus norvegicus];PREDICTED: LOW QUALITY PROTEIN: ras and Rab interactor 2 [Lipotes vexillifer]	0.869642	0.294104	0.600652	1.20895	2.73654	5.45427	0.198067	0.767839	0.967043	300	104	221	431	1025	1818	63	267	309
Chordc1	ENSMUSG00000001774	CHORDC1, partial [Cricetulus griseus]	9.78723	5.97342	5.824	3.56498	4.31504	10.3618	8.78275	17.9789	16.2378	1367	849	868	517	660	1409	1130	2535	2104
Rtcb	ENSMUSG00000001783	tRNA-splicing ligase RtcB homolog [Vulpes vulpes];unnamed protein product, partial [Mus musculus]	10.0978	6.67166	5.60083	7.73622	8.53746	16.6289	6.92809	24.2052	28.5232	1673	1125	989	1330	1548	2682	1057	4048	4382
Pwp1	ENSMUSG00000001785	unnamed protein product [Mus musculus]	2.12098	0.954161	1.19844	1.7425	1.91498	3.54695	1.37102	3.73786	5.07793	368	168	222	313	364	599	219	654	815
Fbxo7	ENSMUSG00000001786	F-box only protein 7 isoform 1 [Mus musculus];F-box only protein 7 isoform 2 [Mus musculus]	2.94559	2.88632	2.70287	1.51446	1.98611	2.23114	2.27747	3.10241	3.37986	1155	1153	1129	617	853	852	824	1229	1229
Capns1	ENSMUSG00000001794	RecName: Full=Calpain small subunit 1; Short=CSS1; AltName: Full=Calcium-activated neutral proteinase small subunit; Short=CANP small subunit; AltName: Full=Calcium-dependent protease small subunit; Short=CDPS; AltName: Full=Calcium-dependent protease small subunit 1; AltName: Full=Calpain regulatory subunit;unnamed protein product [Mus musculus]	22.6215	11.5694	19.0009	16.9986	28.6468	52.9825	11.9203	27.7851	40.3896	3435	1788	3078	2680	4761	7832	1669	4261	5687
Lrp3	ENSMUSG00000001802	low-density lipoprotein receptor-related protein 3 precursor [Mus musculus]	0.0205944	0.00823847	0	0.0117651	0	0.0282033	0	0	0.0408714	6	3	0	4	0	8	0	0	11
Folr1	ENSMUSG00000001827	folate receptor alpha precursor [Mus musculus];folate receptor alpha precursor [Cricetulus griseus]	0	0	0	0	0.049516	0.0825862	0	0	0	0	0	0	0	9	12	0	0	0
Clpb	ENSMUSG00000001829	caseinolytic peptidase B protein homolog isoform 1 precursor [Mus musculus];PREDICTED: caseinolytic peptidase B protein homolog isoform X1 [Mus musculus];caseinolytic peptidase B protein homolog isoform X2 [Mus pahari];unnamed protein product [Mus musculus];caseinolytic peptidase B protein homolog isoform 2 precursor [Mus musculus];ClpB caseinolytic peptidase B homolog (E. coli), isoform CRA_b [M…	0.400517	0.303459	0.221019	0.28767	0.338717	0.737658	0.250334	0.661049	1.12152	200	155	119	151	187	359	117	334	521
Septin7	ENSMUSG00000001833	septin-7 isoform X2 [Mesocricetus auratus]	12.4195	7.25411	6.14074	7.30772	10.6857	22.1461	8.71285	23.6174	22.4231	1996	1187	1053	1219	1879	3465	1290	3833	3344
Zdhhc4	ENSMUSG00000001844	zinc finger, DHHC domain containing 4, isoform CRA_a, partial [Mus musculus];probable palmitoyltransferase ZDHHC4 isoform X1 [Cricetulus griseus];zinc finger, DHHC domain containing 4, isoform CRA_b [Mus musculus]	2.40007	1.43837	1.25201	2.10932	2.31236	4.91024	1.53116	4.38622	5.22686	442	270	246	402	462	872	262	807	885
Rac1	ENSMUSG00000001847	ras-related C3 botulinum toxin substrate 1 isoform Rac1 [Homo sapiens];ras-related C3 botulinum toxin substrate 1 isoform 1 [Mus musculus];PREDICTED: ras-related C3 botulinum toxin substrate 1 [Chlamydotis macqueenii];PREDICTED: LOW QUALITY PROTEIN: ras-related C3 botulinum toxin substrate 1 [Miniopterus natalensis]	30.8838	20.4473	30.5117	25.9271	44.0197	78.3376	26.5068	53.1769	64.6363	5188	3495	5466	4519	8090	12809	4102	9017	10070
Nup214	ENSMUSG00000001855	mKIAA0023 protein, partial [Mus musculus];nuclear pore complex protein Nup214 [Mus musculus];Nup214 protein [Mus musculus];unnamed protein product, partial [Gulo gulo];nuclear pore complex protein Nup214 isoform X3 [Octodon degus]	2.47322	1.16979	1.17901	1.41104	2.01517	3.76169	1.44386	4.2039	5.21551	1516	733	774	901	1353	2245	818	2602	2963
Aif1l	ENSMUSG00000001864	allograft inflammatory factor 1-like [Mus musculus];PREDICTED: allograft inflammatory factor 1-like isoform X1 [Peromyscus maniculatus bairdii]	0.199834	0	0.0773877	0.0299965	0	0.221456	0	0.0286568	0	52	0	22	8	0	56	0	8	0
Cpa3	ENSMUSG00000001865	mast cell carboxypeptidase A preproprotein [Mus musculus]	0.154232	0.163813	0.281974	0.547462	0.13587	0.705383	0.392092	0.341506	0.152482	15	17	29	55	15	66	35	34	14
Ltbp1	ENSMUSG00000001870	latent-transforming growth factor beta-binding protein 1 isoform LTBP-1L precursor [Mus musculus];mCG147627 [Mus musculus];latent-transforming growth factor beta-binding protein 1 isoform LTBP-1S precursor [Mus musculus];latent-transforming growth factor beta-binding protein 1 isoform 7 precursor [Mus musculus];latent-transforming growth factor beta-binding protein 1 isoform X2 [Cricetulus griseu…	0.517583	0.283462	0.867262	0.704473	0.905838	0.56702	0.847806	1.23687	1.31825	346	193	615	487	661	369	521	831	814
Ugp2	ENSMUSG00000001891	UTP--glucose-1-phosphate uridylyltransferase isoform 1 [Mus musculus];UDP-glucose pyrophosphorylase 2, isoform CRA_a, partial [Mus musculus];Ugp2 protein, partial [Mus musculus]	3.41033	1.80497	2.45873	3.362	5.18929	12.514	1.48404	5.16085	7.22293	664	359	510	679	1105	2369	267	1013	1304
Kcnh6	ENSMUSG00000001901	potassium voltage-gated channel subfamily H member 6 [Mus musculus];PREDICTED: potassium voltage-gated channel subfamily H member 6 isoform X5 [Mus musculus]	0.0345948	0.0230883	0	0	0.0527084	0.107757	0.08206	0.135632	0.195406	8	7	0	0	13	24	17	31	41
Trmt1	ENSMUSG00000001909	tRNA (guanine(26)-N(2))-dimethyltransferase isoform 2 [Mus musculus];tRNA (guanine(26)-N(2))-dimethyltransferase isoform 1 [Mus musculus];unnamed protein product [Mus musculus];tRNA (guanine(26)-N(2))-dimethyltransferase isoform X1 [Otolemur garnettii];TRM1 tRNA methyltransferase 1 homolog (S. cerevisiae), isoform CRA_a [Mus musculus];TRM1 tRNA methyltransferase 1 homolog (S. cerevisiae) [Mus mus…	2.41899	1.53544	1.41756	1.74427	1.55701	3.48525	1.37623	5.35343	5.51816	976	630	612	734	687	1368	514	2172	2055
Nacc1	ENSMUSG00000001910	nucleus accumbens-associated protein 1 [Mus musculus]	4.41746	3.14812	3.10432	3.26398	5.23686	9.65606	3.13377	8.47686	9.3355	1203	873	902	923	1561	2560	786	2331	2358
Nfix	ENSMUSG00000001911	Nfix protein, partial [Mus musculus];nuclear factor 1 X-type isoform 2 [Mus musculus];nuclear factor 1 X-type isoform 1 [Mus musculus];nuclear factor 1 X-type isoform 4 [Mus musculus];nuclear factor 1 X-type isoform 3 [Mus musculus]	0.427608	0.272065	0.338243	0.390404	0.670986	0.776955	0.246945	0.729352	0.900581	202	132	170	191	343	353	108	345	392
Slc1a5	ENSMUSG00000001918	neutral amino acid transporter B(0) [Mus musculus];PREDICTED: neutral amino acid transporter B(0) isoform X1 [Mus musculus]	10.7068	6.26592	5.64228	6.98085	7.58468	16.1372	8.39948	27.3632	25.4879	2822	1682	1586	1911	2187	4138	2040	7274	6226
Uba1	ENSMUSG00000001924	ubiquitin-like modifier-activating enzyme 1 isoform 1 [Mus musculus];UBA1 isoform 9 [Pan troglodytes];ubiquitin-like modifier-activating enzyme 1 isoform X1 [Dasypus novemcinctus]	16.5552	11.0127	12.3269	13.8204	19.0011	45.1028	12.2986	29.239	40.8732	5053	3422	4012	4377	6347	13400	3460	9010	11572
Vwf	ENSMUSG00000001930	unnamed protein product [Mus musculus];PREDICTED: von Willebrand factor isoform X1 [Mus musculus];LOW QUALITY PROTEIN: von Willebrand factor [Mus caroli];Vwf protein, partial [Mus musculus]	3.73656	1.91287	5.63307	3.19221	5.16094	3.4839	2.61004	3.43391	4.45141	3804	1985	6115	3377	5749	3454	2451	3534	4206
Siae	ENSMUSG00000001942	sialate O-acetylesterase precursor [Mus musculus]	1.42269	0.596578	0.882446	1.07572	1.24602	1.73971	0.908852	1.58289	2.53297	310	132	205	243	297	369	182	348	511
Vsig2	ENSMUSG00000001943	V-set and immunoglobulin domain-containing protein 2 precursor [Mus musculus]	3.77647	1.49545	4.03007	2.38454	3.21112	2.39545	1.84888	2.72377	2.74945	280	113	319	184	261	173	127	204	189
Esam	ENSMUSG00000001946	endothelial cell-selective adhesion molecule precursor [Mus musculus];Esam1 protein [Mus musculus];hypothetical protein A6R68_23759 [Neotoma lepida]	4.09684	2.59543	6.1926	3.20678	5.2382	3.84715	2.3174	3.07895	3.24202	745	481	1200	606	1042	681	389	567	548
Spa17	ENSMUSG00000001948	sperm surface protein Sp17 [Mus musculus]	0.511661	0.208417	0.504464	0.204699	0.961971	0.309233	0.331114	0.300279	0.69287	23	10	24	10	46	14	14	14	29
Fam50a	ENSMUSG00000001962	protein FAM50A [Mesocricetus auratus];PREDICTED: protein FAM50A isoform X1 [Macaca fascicularis];PREDICTED: protein FAM50A, partial [Coturnix japonica]	3.86345	2.17674	2.41683	3.80214	3.54945	7.00197	2.47797	6.98688	8.51797	561	322	375	572	564	989	332	1023	1146
Emd	ENSMUSG00000001964	emerin [Mus musculus];PREDICTED: emerin isoform X1 [Mus musculus]	3.7876	2.48541	2.91315	2.91693	4.48002	8.71129	2.47766	8.08346	8.91264	606	404	497	485	784	1353	366	1302	1320
Taco1	ENSMUSG00000001983	translational activator of cytochrome c oxidase 1 [Mus musculus]	0.752987	0.896196	0.966297	0.962202	1.03951	3.15384	0.91537	2.5582	4.08313	66	80	91	88	100	269	74	227	332
Gria3	ENSMUSG00000001986	mKIAA4184 protein, partial [Mus musculus];PREDICTED: glutamate receptor 3 isoform X1 [Colobus angolensis palliatus];GRIA3 isoform 4 [Pongo abelii];PREDICTED: glutamate receptor 3 [Marmota marmota marmota];glutamate receptor 3-like [Carassius auratus]	0.0378299	0.0114383	0.0114179	0.0336741	0.0307052	0.111082	0.0120363	0.0750984	0.11231	27	8	8	22	22	68	7	48	67
Npas1	ENSMUSG00000001988	neuronal PAS domain-containing protein 1 [Mus musculus]	0.097894	0.035921	0.08689	0.047167	0.049424	0.184341	0.016726	0.171257	0.197257	13	5	13	7	8	24	3	23	25
Sipa1l2	ENSMUSG00000001995	signal-induced proliferation-associated 1-like protein 2 isoform 1 [Mus musculus]	1.27792	0.678612	0.824757	1.04607	2.24325	6.46779	1.07255	2.92929	2.90261	515	279	355	438	990	2538	399	1192	1086
Ap4e1	ENSMUSG00000001998	unnamed protein product [Mus musculus];AP-4 complex subunit epsilon-1 [Microtus ochrogaster];AP-4 complex subunit epsilon-1 [Mus musculus];Ap4e1 protein, partial [Mus musculus]	0.550776	0.26764	0.242661	0.312942	0.337062	0.777479	0.327361	1.38069	1.48541	345	171	161	204	232	472	189	869	860
Blvra	ENSMUSG00000001999	PREDICTED: biliverdin reductase A isoform X1 [Mus musculus]	1.1132	0.929175	0.9448	0.862586	1.18004	3.17579	0.625878	1.42207	2.39546	173	147	157	139	201	481	91	225	345
Pdzd4	ENSMUSG00000002006	PDZ domain-containing protein 4 isoform 1 [Mus musculus];PDZ domain containing 4, isoform CRA_a, partial [Mus musculus]	0.158821	0.087613	0.131773	0.083422	0.071114	0.369301	0.302758	0.212703	0.494689	40	23	36	22	20	92	71	54	116
Srpk3	ENSMUSG00000002007	PREDICTED: SRSF protein kinase 3 isoform X1 [Mus musculus];serine/threonine kinase 23, isoform CRA_a, partial [Mus musculus];SRSF protein kinase 3 isoform X4 [Delphinapterus leucas];PREDICTED: SRSF protein kinase 3 isoform X2 [Ailuropoda melanoleuca]	2.76896	1.13941	1.06581	2.41124	2.32184	5.39511	1.71651	6.69642	10.2997	490	207	203	442	450	929	282	1194	1687
Idh3g	ENSMUSG00000002010	isocitrate dehydrogenase [NAD] subunit gamma 1, mitochondrial isoform 1 precursor [Mus musculus];PREDICTED: isocitrate dehydrogenase [NAD] subunit gamma 1, mitochondrial isoform X2 [Mus musculus];PREDICTED: isocitrate dehydrogenase [NAD] subunit gamma, mitochondrial isoform X1 [Ceratotherium simum simum];isocitrate dehydrogenase [NAD] subunit gamma 1, mitochondrial isoform 2 precursor [Mus muscul…	7.16547	4.94635	4.62514	5.10283	7.83754	13.5382	4.73088	13.1062	18.0342	1229	865	848	910	1472	2257	750	2268	2865
Pnck	ENSMUSG00000002012	pregnancy upregulated non-ubiquitously expressed CaM kinase, isoform CRA_a, partial [Mus musculus];Pnck protein, partial [Mus musculus]	0.0622913	0.0616232	0.0478934	0	0.0393492	0	0.0745743	0.0875092	0.0382371	8	8	7	0	6	0	9	12	5
Ssr4	ENSMUSG00000002014	translocon-associated protein subunit delta isoform 1 precursor [Mus musculus];translocon-associated protein subunit delta isoform 2 precursor [Mus musculus];hypothetical protein A6R68_19158 [Neotoma lepida];translocon-associated protein subunit delta isoform X1 [Odocoileus virginianus texanus];Translocon-associated protein subunit delta [Cricetulus griseus];unnamed protein product [Mus musculus]	2.75102	2.02732	2.73763	2.10942	3.65065	5.48587	1.52145	3.93625	5.31608	544	408	576	433	787	1051	279	783	972
Bcap31	ENSMUSG00000002015	B-cell receptor-associated protein 31, isoform CRA_a, partial [Mus musculus]	28.8654	16.7498	25.9976	20.7765	27.1107	45.1306	16.0077	39.8489	49.2181	2228	1316	2140	1665	2290	3392	1139	3106	3525
Fam98a	ENSMUSG00000002017	protein FAM98A isoform X2 [Cricetulus griseus];unnamed protein product [Homo sapiens];RIKEN cDNA 2810405J04, isoform CRA_b, partial [Mus musculus]	1.8629	1.22995	1.24776	1.14544	1.48462	3.39151	1.01143	3.80517	4.85176	412	277	295	263	359	728	207	848	993
Ltbp2	ENSMUSG00000002020	PREDICTED: latent-transforming growth factor beta-binding protein 2 isoform X1 [Mus musculus];latent-transforming growth factor beta-binding protein 2 [Mus musculus]	0.315328	0.189243	0.426538	0.222687	0.371369	0.204213	0.151875	0.212994	0.364448	164	100	237	120	212	104	73	112	176
Kmt2a	ENSMUSG00000002028	PREDICTED: histone-lysine N-methyltransferase 2A isoform X4 [Mus musculus];RecName: Full=Histone-lysine N-methyltransferase 2A; Short=Lysine N-methyltransferase 2A; AltName: Full=ALL-1; AltName: Full=Myeloid/lymphoid or mixed-lineage leukemia; AltName: Full=Myeloid/lymphoid or mixed-lineage leukemia protein 1; AltName: Full=Zinc finger protein HRX; Contains: RecName: Full=MLL cleavage product N32…	5.2824	3.08418	2.77905	2.8663	3.78955	7.10525	4.50709	14.9033	14.834	5577	3314	3129	3140	4378	7303	4383	15884	14526
Ift46	ENSMUSG00000002031	mCG1042643, partial [Mus musculus];PREDICTED: intraflagellar transport protein 46 homolog isoform X1 [Rattus norvegicus];RIKEN cDNA 1500035H01, isoform CRA_a, partial [Mus musculus];intraflagellar transport protein 46 homolog isoform X1 [Cricetulus griseus];IFT46 [Cricetulus griseus]	0.556951	0.413392	0.328166	0.537709	0.877573	1.24804	0.464583	1.06245	1.74946	203	153	126	202	348	439	155	388	583
Tmem25	ENSMUSG00000002032	transmembrane protein 25, isoform CRA_b, partial [Mus musculus];transmembrane protein 25 isoform a [Mus musculus]	0.0451378	0.086203	0	0.0492291	0.042641	0.0371938	0.0990936	0.114341	0.247419	9	17	0	10	9	7	17	22	43
Cd3g	ENSMUSG00000002033	T-cell surface glycoprotein CD3 gamma chain precursor [Mus musculus];CD3 antigen, gamma polypeptide, isoform CRA_c [Mus musculus]	14.9385	15.9059	12.4101	10.3722	9.73069	13.9672	15.4839	34.0268	40.8742	1014	1098	898	731	722	922	968	2329	2570
Trappc6a	ENSMUSG00000002043	Trappc6a protein, partial [Mus musculus];trafficking protein particle complex 6A, isoform CRA_d, partial [Mus musculus];trafficking protein particle complex 6A, isoform CRA_a, partial [Mus musculus];trafficking protein particle complex 6A, isoform CRA_c, partial [Mus musculus];trafficking protein particle complex subunit 6A isoform a [Mus musculus]	2.23594	0.7865	2.03792	1.17152	1.97075	4.23949	1.35352	3.05066	5.34987	189	68	183	104	181	346	105	259	415
Supt6	ENSMUSG00000002052	transcription elongation factor SPT6 [Mus musculus]	4.95876	2.65476	3.06339	3.88427	4.8887	10.1018	3.5976	9.89341	12.4409	2229	1214	1468	1811	2404	4419	1489	4488	5185
Spag5	ENSMUSG00000002055	sperm-associated antigen 5 [Mus musculus];s17, partial [Mus musculus];PREDICTED: sperm-associated antigen 5 isoform X1 [Mus musculus];PREDICTED: sperm-associated antigen 5 isoform X4 [Tursiops truncatus]	0.53785	0.195326	0.246787	0.162519	0.0943775	0.634341	0.0841781	0.198623	0.0963069	194	74	98	63	39	224	29	74	32
Unc119	ENSMUSG00000002058	protein unc-119 homolog A isoform X1 [Mesocricetus auratus];protein unc-119 homolog A isoform 1 [Mus musculus];protein unc-119 homolog A isoform X2 [Mesocricetus auratus];protein unc-119 homolog A isoform 4 [Mus musculus];PREDICTED: protein unc-119 homolog A isoform X1 [Equus przewalskii]	6.1613	3.41461	4.84156	7.80708	13.5429	25.111	3.27419	9.46379	10.1173	958	541	803	1259	2299	3793	472	1484	1456
Rab34	ENSMUSG00000002059	unnamed protein product, partial [Mus musculus];ras-related protein Rab-34 [Sus scrofa];rCG33118, isoform CRA_c [Rattus norvegicus]	0	0	0.0719558	0	0	0.021041	0	0	0.122877	0	0	13	0	0	4	0	0	20
Sdf2	ENSMUSG00000002064	stromal cell-derived factor 2 isoform 1 precursor [Mus musculus];RecName: Full=Stromal cell-derived factor 2; Short=SDF-2; Flags: Precursor	6.85509	3.68872	5.09108	4.9679	6.6281	14.3614	3.79663	10.2769	11.9118	659	362	522	496	697	1343	337	997	1061
Ccne1	ENSMUSG00000002068	cyclin E1, isoform CRA_a, partial [Mus musculus];G1/S-specific cyclin-E1 [Rattus norvegicus]	1.11499	0.822921	0.773772	0.730159	0.756643	2.44161	0.924855	2.61712	2.34725	190	143	142	130	142	403	144	447	368
Hsf2bp	ENSMUSG00000002076	heat shock factor 2-binding protein [Mus musculus]	0.0742353	0.033268	0.0420484	0.017338	0.0504912	0	0.017608	0	0	14	7	9	4	11	0	4	0	0
Bbc3	ENSMUSG00000002083	PREDICTED: bcl-2-binding component 3 isoform X1 [Mus musculus];bcl-2-binding component 3 [Mus pahari]	4.10679	3.6845	3.04294	2.38122	4.23314	5.30672	4.68266	14.1571	7.27992	523	479	415	316	590	658	550	1819	860
Mybpc3	ENSMUSG00000002100	myosin-binding protein C, cardiac-type [Mus musculus]	0.080636	0.050896	0.092837	0.130105	0.190601	0.333007	0.107186	0.559202	0.201811	22	14	27	36	55	86	27	149	50
Psmc3	ENSMUSG00000002102	unnamed protein product, partial [Mus musculus];26S protease regulatory subunit 6A isoform X1 [Sus scrofa];26S protease regulatory subunit 6A-like, partial [Scleropages formosus];PREDICTED: 26S protease regulatory subunit 6A isoform X2 [Tursiops truncatus];26S proteasome regulatory subunit 6A-B [Xenopus laevis]	8.12762	4.94339	6.03272	7.20507	8.55125	16.8929	5.45673	12.9688	16.6306	1343	834	1066	1237	1548	2718	834	2166	2550
Acp2	ENSMUSG00000002103	PREDICTED: lysosomal acid phosphatase isoform X1 [Rattus norvegicus];lysosomal acid phosphatase isoform 1x precursor [Mus musculus];PREDICTED: lysosomal acid phosphatase isoform X2 [Mus musculus];unnamed protein product [Macaca fascicularis]	1.73544	0.498241	1.29548	1.57074	2.61777	5.81097	0.211088	0.849322	1.32116	571	167	455	537	943	1859	64	282	403
Rapsn	ENSMUSG00000002104	43 kDa receptor-associated protein of the synapse [Mus musculus];receptor-associated protein of the synapse, isoform CRA_b [Mus musculus]	0	0	0.0805504	0.0467353	0.0318259	0.243675	0	0.0453699	0	0	0	10	6	4	28	0	6	0
Slc39a13	ENSMUSG00000002105	PREDICTED: zinc transporter ZIP13 isoform X3 [Mus musculus];zinc transporter ZIP13 isoform b precursor [Mus musculus];zinc transporter ZIP13 isoform a precursor [Mus musculus];zinc transporter ZIP13 isoform X2 [Meriones unguiculatus];LOW QUALITY PROTEIN: zinc transporter ZIP13 [Loxodonta africana];zinc transporter ZIP13 isoform X2 [Mesocricetus auratus];solute carrier family 39 (metal ion transpo…	0.582107	0.29057	0.423427	0.764007	1.38093	1.75648	0.335704	1.64893	1.73086	182	93	141	248	469	531	97	517	500
Celf2	ENSMUSG00000002107	CUGBP Elav-like family member 2 isoform 1 [Mus musculus];CUGBP Elav-like family member 2 isoform 6 [Mus musculus];CUGBP Elav-like family member 2 isoform 7 [Mus musculus];CUGBP Elav-like family member 2 isoform X9 [Tupaia chinensis];PREDICTED: CUGBP Elav-like family member 2 isoform X6 [Callithrix jacchus];neuroplastoma apoptosis-related RNA-binding protein 2 [Homo sapiens];CUGBP Elav-like family…	1.638	0.937812	0.906621	1.28913	1.94784	4.53702	1.0474	3.04567	3.0647	2689	1569	1590	2200	3500	7244	1585	5047	4665
Nr1h3	ENSMUSG00000002108	nuclear receptor subfamily 1, group H, member 3, isoform CRA_c, partial [Mus musculus];NR1H3, partial [Cricetulus griseus]	0.713256	0.503344	0.770235	1.20775	1.34851	4.24648	0.157971	0.273659	0.339194	117	83	133	203	236	660	25	45	52
Ddb2	ENSMUSG00000002109	DNA damage-binding protein 2 isoform 1 [Mus musculus];DNA damage-binding protein 2 isoform 2 [Mus musculus]	2.05393	2.0125	1.48495	2.2722	2.14504	3.11908	2.00577	7.15252	6.92812	357	357	275	411	409	528	321	1253	1116
Spi1	ENSMUSG00000002111	PREDICTED: transcription factor PU.1 isoform X2 [Mus musculus];PREDICTED: transcription factor PU.1 isoform X1 [Mus musculus];LOW QUALITY PROTEIN: transcription factor PU.1 isoform X1 [Cricetulus griseus]	21.7828	9.76292	17.2118	28.9033	64.2813	151.14	8.3261	24.7764	33.3048	3719	1697	3134	5119	12004	25109	1311	4270	5274
Sf3a1	ENSMUSG00000002129	unnamed protein product [Mus musculus];Sf3a1 protein [Mus musculus]	3.40925	2.12168	2.02064	2.39237	2.60903	5.74205	2.40657	6.54943	8.19386	1328	842	841	968	1112	2177	865	2576	2960
Stat6	ENSMUSG00000002147	signal transducer and transcription activator 6 [Mus musculus];STAT6, partial [Cricetulus griseus];signal transducer and activator of transcription 6 [Mus musculus];signal transducer and activator of transcription 6 isoform X1 [Homo sapiens];unnamed protein product [Mus musculus]	16.2005	9.78899	10.455	11.8023	21.3325	51.4918	10.8322	32.0441	33.9819	4517	2779	3110	3415	6508	13975	2784	9020	8788
Clgn	ENSMUSG00000002190	calmegin, isoform CRA_b, partial [Mus musculus]	0	0	0	0.0419477	0	0	0	0	0.0287633	0	0	0	12	0	0	0	0	7
Napsa	ENSMUSG00000002204	unnamed protein product [Mus musculus];napsin-A precursor [Mus musculus]	28.347	11.0473	16.3895	19.6951	47.1718	52.4079	12.883	36.3114	53.4414	3874	1537	2389	2793	7053	6973	1623	5010	6775
Vrk3	ENSMUSG00000002205	vaccinia related kinase 3, isoform CRA_a, partial [Mus musculus];vaccinia related kinase 3, isoform CRA_b, partial [Mus musculus]	4.91244	3.06973	3.43519	4.04882	5.54782	13.3512	3.19593	8.46043	10.6114	966	617	722	827	1193	2553	581	1679	1934
Smg9	ENSMUSG00000002210	unnamed protein product [Mus musculus];protein SMG9 [Mus musculus];hypothetical protein A6R68_23527 [Neotoma lepida]	2.18713	1.20015	1.38622	2.13435	1.97537	4.21287	1.58855	5.54023	5.9983	515	289	349	522	509	965	346	1314	1307
Paxip1	ENSMUSG00000002221	PAX-interacting protein 1 [Mus musculus]	1.92171	1.16054	1.03467	1.16308	1.152	2.48956	1.2218	3.84292	4.29104	615	378	353	387	404	776	361	1242	1274
Rmnd5a	ENSMUSG00000002222	PREDICTED: protein RMD5 homolog A [Equus asinus];Protein RMD5 like protein A [Pteropus alecto];hypothetical protein A6R68_22748 [Neotoma lepida]	5.39423	3.92472	3.52302	3.92937	4.54106	7.42163	6.48625	11.8547	10.2502	2318	1717	1615	1753	2136	3105	2568	5143	4086
Mov10	ENSMUSG00000002227	mKIAA1631 protein, partial [Mus musculus];putative helicase MOV-10 isoform a [Mus musculus]	3.92439	1.6176	2.57815	4.49094	6.92274	26.2514	1.68672	4.80419	5.7499	1051	442	736	1248	2028	6836	417	1298	1429
Ppm1j	ENSMUSG00000002228	protein phosphatase 1J [Mus musculus]	0.874131	0.424532	0.376383	0.651128	0.377184	0.82777	0.492919	1.86451	1.60353	96	48	44	74	45	88	50	206	163
Rhoc	ENSMUSG00000002233	rho-related GTP-binding protein RhoC isoform X1 [Carlito syrichta];Rho-related GTP-binding protein RhoC, partial [Pterocles gutturalis]	1.18207	0.495508	1.1856	1.1656	2.90708	6.47437	0.623327	1.40956	1.81067	98	42	104	100	262	518	48	118	139
Tead3	ENSMUSG00000002249	Tead3 protein, partial [Rattus norvegicus];transcriptional enhancer factor TEF-5 [Mus caroli]	0	0	0	0.0107971	0	0.0594132	0	0	0	0	0	0	4	0	17	0	0	0
Ppard	ENSMUSG00000002250	peroxisome proliferator-activated receptor delta [Mus musculus];peroxisome proliferator activator receptor delta, partial [Mus musculus];mCG145991, partial [Mus musculus]	0.980756	0.489073	0.697022	0.881228	2.38167	5.96582	0.95446	2.56815	2.49326	288	147	220	269	766	1705	260	762	679
Def6	ENSMUSG00000002257	differentially expressed in FDCP 6 [Mus musculus];PREDICTED: differentially expressed in FDCP 6 homolog isoform X1 [Chlorocebus sabaeus]	7.61827	5.20396	4.38268	7.13985	11.5807	22.1768	5.55569	14.6842	18.4371	1218	847	748	1185	2026	3451	818	2370	2735
Peg3	ENSMUSG00000002265	mKIAA0287 protein, partial [Mus musculus]	0	0	0	0	0	0.00763615	0	0	0	0	0	0	0	0	7	0	0	0
Metrn	ENSMUSG00000002274	meteorin precursor [Mus musculus]	0.941914	0.754523	0.807809	0.932505	1.06744	1.46572	0.494282	1.74841	2.34887	86	70	79	88	107	130	42	161	198
Lmf1	ENSMUSG00000002279	lipase maturation factor 1 [Mus musculus];unnamed protein product [Mus musculus];RIKEN cDNA 2400010G15, isoform CRA_b, partial [Mus musculus]	0.161443	0.134216	0.105318	0.149529	0.230495	0.282381	0.0673175	0.262284	0.575579	139	118	98	137	218	239	55	230	459
Ciao3	ENSMUSG00000002280	unnamed protein product [Mus musculus];cytosolic iron-sulfur assembly component 3 [Mus musculus]	1.67484	0.861653	0.75119	1.10039	1.67926	3.6532	0.91739	2.81732	3.65689	408	215	196	278	448	865	208	692	824
Angptl4	ENSMUSG00000002289	angiopoietin-related protein 4 precursor [Mus musculus]	0.0646008	0.0661172	0.0996446	0.10616	0.199654	0.511538	0.268735	0.349654	0.256156	14	15	23	23	46	104	52	75	50
Dbf4	ENSMUSG00000002297	protein DBF4 homolog A isoform 2 [Mus musculus];protein DBF4 homolog A isoform 1 [Mus musculus];unnamed protein product [Mus musculus];LOW QUALITY PROTEIN: protein DBF4 homolog A-like, partial [Mus caroli]	0.934133	0.450768	0.438912	0.44138	0.455015	1.11142	0.711232	1.50255	1.20475	390	193	198	193	209	452	274	633	468
Daxx	ENSMUSG00000002307	Daxx protein [Mus musculus];death domain-associated protein 6 [Mus musculus];unnamed protein product [Mus musculus];death domain-associated protein, partial [Mus musculus]	10.2274	4.96259	7.22297	8.7164	10.6343	23.5627	5.13859	14.3182	16.6348	1984	982	1496	1754	2256	4444	920	2801	2992
Cd320	ENSMUSG00000002308	CD320 antigen isoform 1 precursor [Mus musculus];PREDICTED: CD320 antigen-like [Rattus norvegicus];CD320 antigen isoform 2 precursor [Mus musculus]	0.269011	0.254893	0.154896	0.254527	0.319562	0.624718	0.135199	0.861722	0.744941	45	44	28	44	58	101	21	144	116
Ipo4	ENSMUSG00000002319	importin-4 isoform 1 [Mus musculus];Ipo4 protein [Mus musculus]	1.54005	0.790004	0.933447	0.899126	0.737397	2.77784	1.11228	2.94148	3.26308	525	277	343	321	279	922	353	1012	1032
Tm9sf1	ENSMUSG00000002320	transmembrane 9 superfamily member 1 precursor [Mus musculus];PREDICTED: transmembrane 9 superfamily member 1 isoform X2 [Mus musculus];transmembrane protein TM9SF1 [Mus musculus];PREDICTED: transmembrane 9 superfamily member 1 isoform X4 [Mus musculus]	2.77054	1.8537	1.8645	2.29228	2.63735	6.67646	2.14249	6.22044	6.79597	684	467	491	588	713	1600	487	1547	1552
Rec8	ENSMUSG00000002324	meiotic recombination protein REC8 homolog isoform 1 [Mus musculus];meiotic cohesin REC8 [Mus musculus];meiotic recombination protein REC8 homolog isoform X1 [Mus caroli]	0.112424	0	0.137371	0	0.0374674	0.0269201	0.0569825	0.167349	0.18223	20	0	26	0	8	5	10	31	31
Irf9	ENSMUSG00000002325	interferon regulatory factor 9 isoform 1 [Mus musculus];interferon regulatory factor 9 isoform X2 [Mus pahari];interferon dependent positive acting transcription factor 3 gamma, isoform CRA_a, partial [Mus musculus]	9.36627	4.64618	5.75283	8.39815	12.4312	32.3486	5.04399	12.0075	18.4498	3196	1614	2095	2974	4641	10742	1587	4136	5840
Gmpr2	ENSMUSG00000002326	GMP reductase 2 [Mus musculus]	3.47385	2.13775	2.27781	2.9823	3.59063	7.91088	2.32713	7.97438	8.18285	340	213	238	303	384	753	210	787	742
Mdp1	ENSMUSG00000002329	magnesium-dependent phosphatase 1 [Mus musculus]	4.86542	3.09054	2.83061	3.28585	4.00247	5.45646	3.49527	11.3909	13.7361	534	346	332	375	481	583	354	1263	1399
Dhrs1	ENSMUSG00000002332	dehydrogenase/reductase (SDR family) member 1, isoform CRA_b, partial [Mus musculus];dehydrogenase/reductase SDR family member 1 [Mus musculus]	2.10182	1.41081	1.82024	2.24031	2.98622	5.78709	1.29719	3.19752	4.25631	368	254	342	408	573	986	210	566	691
Tmem161a	ENSMUSG00000002342	PREDICTED: transmembrane protein 161A isoform X4 [Mus musculus];transmembrane protein 161A isoform 1 precursor [Mus musculus];transmembrane protein 161A, isoform CRA_a, partial [Mus musculus];transmembrane protein 161A, isoform CRA_c, partial [Mus musculus];PREDICTED: transmembrane protein 161A isoform X2 [Mus musculus];PREDICTED: transmembrane protein 161A isoform X3 [Mus musculus]	1.47221	1.12426	1.05088	1.05698	1.75647	2.363	1.13056	3.36971	3.71054	347	270	263	258	450	542	245	797	806
Armc6	ENSMUSG00000002343	mCG23104, isoform CRA_b, partial [Mus musculus];armadillo repeat-containing protein 6 isoform X2 [Mus pahari];PREDICTED: armadillo repeat-containing protein 6 isoform X2 [Hipposideros armiger];PREDICTED: armadillo repeat-containing protein 6 isoform X1 [Mus musculus];mCG23104, isoform CRA_a, partial [Mus musculus];unnamed protein product [Mus musculus]	0.43708	0.319623	0.242944	0.22594	0.311472	0.803346	0.346911	0.93499	1.33936	93	69	57	50	72	164	67	198	259
Borcs8	ENSMUSG00000002345	BLOC-1-related complex subunit 8 isoform 1 [Mus musculus];BLOC-1-related complex subunit 8 [Meriones unguiculatus];myocyte-specific enhancer factor 2B [Mus musculus];BLOC-1-related complex subunit 8 isoform X4 [Cricetulus griseus];BLOC-1-related complex subunit 8 isoform X8 [Cricetulus griseus];BLOC-1-related complex subunit 8 isoform 3 [Mus musculus]	1.52458	1.54002	1.37312	1.66851	1.4941	2.92766	1.07097	2.52465	3.08105	267	275	257	303	286	497	175	445	498
Slc25a42	ENSMUSG00000002346	mitochondrial coenzyme A transporter SLC25A42 isoform X1 [Meriones unguiculatus];mitochondrial coenzyme A transporter SLC25A42 [Mus musculus];mCG23098, isoform CRA_a [Mus musculus];mCG145765 [Mus musculus]	0.182988	0.116157	0.0835267	0.0721568	0.0775453	0.191306	0.0826924	0.300737	0.505608	71	45	34	29	35	72	29	116	179
Snx9	ENSMUSG00000002365	sorting nexin-9 [Mus musculus]	5.20262	2.50903	2.67204	3.97957	5.59558	12.1515	5.00903	15.9643	18.2253	795	390	435	631	935	1806	705	2461	2581
Ranbp3	ENSMUSG00000002372	RAN binding protein 3, isoform CRA_c [Mus musculus]	6.81076	4.91578	4.5596	5.4978	7.63293	13.5205	4.62014	13.6089	15.1195	1083	796	773	908	1328	2093	677	2185	2230
Ndufa11	ENSMUSG00000002379	NADH dehydrogenase [ubiquinone] 1 alpha subcomplex subunit 11 [Mus musculus]	2.31962	1.39234	1.61292	1.7788	2.25313	3.78707	1.32157	2.62543	4.0649	391	239	290	312	416	622	206	447	636
Bmp8b	ENSMUSG00000002384	bone morphogenetic protein 8B preproprotein [Mus musculus];PREDICTED: bone morphogenetic protein 8B isoform X1 [Mus musculus]	0	0	0	0	0.000892608	0	0	0.0149876	0	0	0	0	0	1	0	0	4	0
Nr2f6	ENSMUSG00000002393	nuclear receptor subfamily 2 group F member 6 isoform X2 [Cricetulus griseus];nuclear receptor subfamily 2 group F member 6 [Mus musculus];nuclear receptor subfamily 2 group F member 6 isoform X3 [Meriones unguiculatus];hypothetical protein CCH79_00009406 [Gambusia affinis];nuclear receptor subfamily 2, group F, member 6, isoform CRA_c, partial [Mus musculus];nuclear receptor subfamily 2, group F…	0.754519	0.129089	0.316309	0.606501	1.09736	2.23655	0.483065	1.06859	1.4618	145	27	64	121	230	414	89	206	259
Use1	ENSMUSG00000002395	vesicle transport protein USE1 isoform 3 [Mus musculus];PREDICTED: vesicle transport protein USE1 isoform X1 [Mus musculus];vesicle transport protein USE1 isoform 1 [Mus musculus];RIKEN cDNA 2010315L10, isoform CRA_d, partial [Mus musculus];rCG38791, isoform CRA_b [Rattus norvegicus];PREDICTED: vesicle transport protein USE1-like [Tursiops truncatus];RIKEN cDNA 2010315L10, isoform CRA_c, partial …	7.86881	6.24997	6.61484	6.58429	10.7935	17.6072	6.08806	20.4556	22.965	1105	892	988	958	1655	2397	788	2888	2975
Ocel1	ENSMUSG00000002396	RIKEN cDNA 9430098E02, isoform CRA_a, partial [Mus musculus];occludin/ELL domain-containing protein 1 isoform 1 [Mus musculus];PREDICTED: nuclear receptor subfamily 2 group F member 6 isoform X3 [Mus musculus]	0.674104	0.419169	0.466713	0.550268	0.913654	1.90104	0.463065	1.45381	1.42585	307	194	227	260	453	838	194	665	600
Dyrk1b	ENSMUSG00000002409	dual specificity tyrosine-phosphorylation-regulated kinase 1B isoform p75 [Mus musculus];PREDICTED: dual specificity tyrosine-phosphorylation-regulated kinase 1B isoform X2 [Mus musculus];dual-specificity tyrosine-(Y)-phosphorylation regulated kinase 1b, isoform CRA_b, partial [Mus musculus]	1.25997	0.768159	0.6173	0.918428	1.28414	2.88719	0.536752	2.30938	3.41056	216	134	113	164	241	481	86	400	542
Braf	ENSMUSG00000002413	unnamed protein product [Mus musculus];PREDICTED: serine/threonine-protein kinase B-raf isoform X10 [Mus musculus];LOW QUALITY PROTEIN: serine/threonine-protein kinase B-raf-like, partial [Castor canadensis];B-raf oncogene [Mus musculus];B-Raf protein, partial [Mus musculus]	0.825092	0.539545	0.562465	0.669036	1.55077	3.64818	0.551104	1.77094	1.5847	727	484	529	611	1492	3120	448	1571	1292
Ndufb2	ENSMUSG00000002416	NADH dehydrogenase [ubiquinone] 1 beta subcomplex subunit 2, mitochondrial precursor [Mus musculus];NADH dehydrogenase [ubiquinone] 1 beta subcomplex subunit 2, mitochondrial [Mus pahari];PREDICTED: NADH dehydrogenase [ubiquinone] 1 beta subcomplex subunit 2, mitochondrial [Chlorocebus sabaeus]	0.417249	0.321243	0.293784	0.338601	0.374155	0.628236	0.387205	0.733272	1.04477	150	120	114	126	149	221	129	267	349
Hltf	ENSMUSG00000002428	mCG123397, isoform CRA_d [Mus musculus];helicase-like transcription factor [Mus musculus];mCG123397, isoform CRA_b [Mus musculus];mCG123397, isoform CRA_a [Mus musculus]	2.12529	1.21667	1.26566	1.60284	2.41484	4.03494	1.59188	5.40129	5.36282	801	466	508	626	995	1478	553	2050	1870
Prpf6	ENSMUSG00000002455	PREDICTED: pre-mRNA-processing factor 6-like isoform X1 [Mandrillus leucophaeus];pre-mRNA-processing factor 6 [Mus musculus];Prpf6 protein [Mus musculus]	3.93969	2.32856	2.72159	3.41167	4.41315	9.3885	2.74435	8.58202	10.7307	965	580	711	866	1182	2235	620	2120	2434
Rgs19	ENSMUSG00000002458	regulator of G-protein signaling 19 isoform d [Mus musculus];regulator of G-protein signaling 19 isoform a [Mus musculus];regulator of G-protein signaling 19 isoform b [Mus musculus];regulator of G-protein signaling 19, isoform CRA_c, partial [Mus musculus];regulator of G-protein signaling 19 isoform X2 [Meriones unguiculatus];regulator of G-protein signaling 19 isoform X2 [Mus caroli]	9.04097	5.73982	6.38726	8.8016	15.9089	41.8751	5.54198	13.6431	22.7054	1282	830	966	1296	2463	5762	726	1952	2979
Rgs20	ENSMUSG00000002459	regulator of G-protein signaling 20 isoform 1 [Mus musculus]	0.0366639	0	0.0129049	0.0142659	0	0.0263813	0.0160701	0.0163839	0.0319166	10	0	4	4	0	7	4	5	8
Snrpd1	ENSMUSG00000002477	mCG14669, isoform CRA_b, partial [Mus musculus]	5.20774	2.36828	2.04694	3.2017	3.82681	8.75627	1.49338	7.67016	6.51325	276	128	116	177	222	452	73	411	321
Tchp	ENSMUSG00000002486	trichoplein keratin filament-binding protein [Mus musculus];unnamed protein product, partial [Mus musculus];unnamed protein product [Mus musculus];PREDICTED: trichoplein keratin filament-binding protein isoform X3 [Mus musculus]	0.989289	0.476669	0.546818	0.668079	0.648914	1.36337	0.878229	2.64554	2.79516	243	120	146	171	175	326	198	654	634
Tiam1	ENSMUSG00000002489	T-lymphoma invasion and metastasis-inducing protein 1 isoform 1 [Mus musculus];T-lymphoma invasion and metastasis-inducing protein 1 isoform 2 [Mus musculus];unnamed protein product, partial [Mus musculus];T-lymphoma invasion and metastasis-inducing protein 1 isoform X3 [Mus pahari];T-lymphoma invasion and metastasis-inducing protein 1 isoform 1 [Cricetulus griseus]	0.329522	0.203262	0.289235	0.387017	0.727353	0.98417	0.302379	0.666318	1.23661	208	130	196	253	502	604	177	426	721
Tsc2	ENSMUSG00000002496	tuberous sclerosis 2, isoform CRA_d, partial [Mus musculus]	2.38176	1.28675	1.77648	1.69063	2.40706	4.63921	1.82555	4.86382	7.06134	908	499	722	669	1004	1721	641	1872	2497
Rpl3l	ENSMUSG00000002500	RPL3L [Cricetulus griseus]	0.0957479	0	0.0450746	0	0.148174	0.392919	0	0	0.0569232	10	0	5	0	17	40	0	0	6
Slc9a3r2	ENSMUSG00000002504	Na(+)/H(+) exchange regulatory cofactor NHE-RF2 isoform B [Mus musculus];solute carrier family 9 (sodium/hydrogen exchanger), isoform 3 regulator 2, isoform CRA_b, partial [Mus musculus]	0.16506	0.0413465	0.108761	0.120662	0.0186735	0.291444	0.0301822	0.0964717	0.235955	24	7	17	18	3	42	4	15	32
Puf60	ENSMUSG00000002524	RNA-binding protein SiahBP, partial [Rattus norvegicus];PREDICTED: poly(U)-binding-splicing factor PUF60 isoform X1 [Rhinopithecus bieti]	13.4184	7.38565	7.51909	11.3361	14.5885	25.8832	10.3932	29.0755	33.9485	1625	911	971	1425	1933	3051	1160	3555	3814
Golga2	ENSMUSG00000002546	golgin subfamily A member 2 isoform b [Mus musculus];golgin subfamily A member 2 isoform a [Mus musculus];golgin subfamily A member 2 isoform e [Mus musculus];golgin subfamily A member 2 isoform f [Mus musculus];golgin subfamily A member 2 isoform c [Mus musculus];golgin subfamily A member 2 isoform d [Mus musculus];mKIAA4150 protein, partial [Mus musculus];Golgin subfamily A member 2 [Myotis dav…	2.18635	1.35191	1.59966	2.29765	3.0833	7.51682	2.02398	5.50921	5.87216	766	484	595	835	1178	2554	651	1942	1901
Uck1	ENSMUSG00000002550	uridine-cytidine kinase 1 [Mus musculus];PREDICTED: uridine-cytidine kinase 1 isoform X1 [Mus musculus]	2.90897	1.67879	1.67906	2.43814	2.79812	5.79167	1.80192	7.21108	8.128	510	300	314	443	536	985	291	1270	1316
Scin	ENSMUSG00000002565	scinderin, partial [Mus musculus];mKIAA1905 protein, partial [Mus musculus]	0.0405878	0.0329099	0.117609	0.0397885	0.03292	0.0504886	0	0	0.0225569	8	7	24	9	7	10	0	0	4
Ikzf4	ENSMUSG00000002578	unnamed protein product [Mus musculus];PREDICTED: zinc finger protein Eos isoform X2 [Mus musculus]	0.0721885	0.0655085	0.0732958	0.0887894	0.11608	0.0868112	0.0672627	0.318843	0.220112	28	26	30	36	49	33	24	124	78
Mien1	ENSMUSG00000002580	migration and invasion enhancer 1 [Mus musculus]	6.26463	4.2534	4.35001	5.55841	6.56525	12.3827	3.05087	9.80112	13.9868	297	205	220	273	340	571	133	469	614
Pon1	ENSMUSG00000002588	serum paraoxonase/arylesterase 1 precursor [Mus musculus]	0	0	0	0	0	0	0	0.0167683	0	0	0	0	0	0	0	0	4	0
Axl	ENSMUSG00000002602	tyrosine-protein kinase receptor UFO isoform 1 precursor [Mus musculus];tyrosine-protein kinase receptor UFO isoform 2 precursor [Mus musculus];tyrosine kinase receptor [Mus musculus];unnamed protein product [Mus musculus]	1.22768	0.418518	1.03589	1.5781	1.5791	3.61368	0.213334	0.497886	0.986987	393	137	356	524	552	1125	63	163	295
Tgfb1	ENSMUSG00000002603	PREDICTED: transforming growth factor beta-1 [Chlorocebus sabaeus];transforming growth factor beta-1 proprotein preproprotein [Mus musculus];hypothetical protein A6R68_23564 [Neotoma lepida]	21.5118	12.2539	16.8804	19.6068	29.0599	48.9266	19.1156	48.2113	56.9459	3485	2021	2917	3297	5151	7716	2853	7885	8557
Ccdc97	ENSMUSG00000002608	coiled-coil domain-containing protein 97 isoform 1 [Mus musculus];coiled-coil domain-containing protein 97 isoform 2 [Mus musculus]	4.98617	2.33296	3.21242	4.0605	6.53123	14.5969	2.55308	7.79252	10.0614	1248	596	857	1054	1786	3550	589	1967	2331
Zfp40	ENSMUSG00000002617	Zfp40 protein [Mus musculus]	0.120662	0.118462	0.0373206	0.121614	0.208767	0.245167	0.119958	0.375708	0.620232	35	35	12	38	67	68	32	109	166
Akap8l	ENSMUSG00000002625	A-kinase anchor protein 8-like [Mus musculus]	7.83288	4.16125	5.11665	6.02205	7.45635	12.4123	8.12293	24.2608	25.1577	1030	557	717	822	1072	1588	984	3219	3067
Pdcd2l	ENSMUSG00000002635	programmed cell death protein 2-like isoform 1 [Mus musculus]	2.37515	1.50569	1.16389	1.47608	3.01525	4.89461	2.02623	3.36759	5.17411	198	128	104	128	276	398	156	284	401
Gtf2f1	ENSMUSG00000002658	general transcription factor IIF subunit 1 [Mus musculus]	7.31407	3.65591	3.9955	5.26081	6.43979	16.4561	4.29031	13.4097	12.7104	796	405	464	594	767	1742	430	1472	1282
Clpp	ENSMUSG00000002660	ATP-dependent Clp protease proteolytic subunit, mitochondrial precursor [Mus musculus]	2.03388	1.32275	0.849992	1.60866	1.83075	4.34691	1.27668	4.24258	7.16555	156	103	70	128	154	324	90	328	509
Alkbh7	ENSMUSG00000002661	alkB, alkylation repair homolog 7 (E. coli), isoform CRA_a, partial [Mus musculus];alkB, alkylation repair homolog 7 (E. coli), isoform CRA_b, partial [Mus musculus];alpha-ketoglutarate-dependent dioxygenase alkB homolog 7, mitochondrial isoform 1 precursor [Mus musculus]	1.07446	0.687305	0.890703	0.849692	0.730525	2.61775	0.453191	1.76557	2.86997	72	47	63	58	54	167	28	118	175
Pspn	ENSMUSG00000002664	persephin preproprotein [Mus musculus]	0.11907	0.0956	0	0	0.227773	0	0.257048	0.399962	0.257653	4	3	0	0	8	0	8	13	8
Dennd1c	ENSMUSG00000002668	DENN domain-containing protein 1C [Mus musculus]	9.65737	5.26481	5.45779	9.08742	13.9375	40.8469	6.19868	18.3618	24.1365	1541	855	929	1505	2434	6345	912	2959	3573
Med6	ENSMUSG00000002679	mediator of RNA polymerase II transcription subunit 6 isoform 1 [Mus musculus];mediator of RNA polymerase II transcription, subunit 6 homolog (yeast) (predicted), isoform CRA_c [Rattus norvegicus];mediator of RNA polymerase II transcription subunit 6 isoform 3 [Mus musculus];hypothetical protein Celaphus_00006030, partial [Cervus elaphus hippelaphus]	1.13738	0.700252	0.843308	1.28842	1.49711	2.37668	0.963905	3.01231	2.90845	107	66	85	124	153	214	82	281	249
Lcp2	ENSMUSG00000002699	lymphocyte cytosolic protein 2 [Mus musculus];lymphocyte cytosolic protein 2, isoform CRA_c, partial [Mus musculus];lymphocyte cytosolic protein 2 isoform X1 [Mus pahari]	8.97247	5.52041	7.06669	9.01321	17.4731	37.2686	5.31953	15.3863	12.7195	2537	1588	2129	2644	5400	10245	1384	4389	3334
Cse1l	ENSMUSG00000002718	exportin-2 [Mus musculus];exportin-2 [Mus pahari];Exportin-2 [Myotis davidii];exportin-2 [Limosa lapponica baueri]	4.20282	2.27536	2.03402	2.31552	2.65614	6.05202	2.47986	8.35466	7.7184	1406	775	728	805	974	1973	765	2819	2395
Naa20	ENSMUSG00000002728	N-alpha-acetyltransferase 20 isoform X1 [Lagenorhynchus obliquidens];N-alpha-acetyltransferase 20 isoform 2 [Mus musculus];PREDICTED: ras and Rab interactor 2 isoform X2 [Cercocebus atys];N-alpha-acetyltransferase 20 isoform X2 [Eptesicus fuscus];N-acetyltransferase 5 (ARD1 homolog, S. cerevisiae), isoform CRA_e [Mus musculus];N-acetyltransferase 5 (ARD1 homolog, S. cerevisiae), isoform CRA_c [Mu…	1.18268	0.670898	0.805616	0.783849	1.02193	2.09528	0.804832	2.00157	2.22959	281	163	204	195	264	480	178	477	488
Prkra	ENSMUSG00000002731	hypothetical protein A6R68_13529 [Neotoma lepida];protein kinase, interferon inducible double stranded RNA dependent activator, isoform CRA_a [Rattus norvegicus]	0.677681	0.467193	0.391564	0.484415	0.8758	2.28668	0.31133	1.09546	1.6732	88	62	54	66	124	287	38	143	201
Fkbp7	ENSMUSG00000002732	peptidyl-prolyl cis-trans isomerase FKBP7 isoform 1 precursor [Mus musculus];hypothetical protein A6R68_13531 [Neotoma lepida]	0.150748	0.0288427	0.0260653	0.0908753	0.227311	0.230289	0	0.332574	0.783428	15	3	3	9	25	22	0	33	70
Plekha3	ENSMUSG00000002733	pleckstrin homology domain-containing family A member 3 [Mus musculus]	2.59942	1.26797	1.44311	1.8299	2.10889	3.96222	1.59102	5.13329	6.25155	516	257	305	377	457	764	291	1027	1149
Ykt6	ENSMUSG00000002741	synaptobrevin homolog YKT6 [Mus musculus]	5.02017	2.65329	3.63053	4.66329	6.83891	14.0214	3.47588	9.97346	11.3608	949	511	733	915	1415	2580	606	1904	1992
Baz1b	ENSMUSG00000002748	tyrosine-protein kinase BAZ1B [Mus musculus];tyrosine-protein kinase BAZ1B isoform X2 [Enhydra lutris kenyoni];unnamed protein product, partial [Mus musculus]	4.82545	2.5762	2.33744	2.73905	3.94863	8.46344	2.85698	9.7396	9.32811	3300	1794	1705	1944	2955	5632	1801	6723	5916
Pex6	ENSMUSG00000002763	peroxisome assembly factor 2 [Mus musculus];mKIAA4177 protein, partial [Mus musculus]	2.44125	1.49207	1.52638	2.37894	2.31272	5.22822	1.81009	5.99805	8.79024	589	366	393	595	611	1226	402	1458	1962
Mrpl2	ENSMUSG00000002767	39S ribosomal protein L2, mitochondrial isoform 1 precursor [Mus musculus];PREDICTED: 39S ribosomal protein L2, mitochondrial isoform X1 [Mus musculus];mitochondrial ribosomal protein L2, isoform CRA_c [Mus musculus]	3.07791	1.97348	1.59727	1.97434	3.85098	7.14245	1.90613	4.12968	7.97686	230	150	127	153	314	517	131	311	550
Mea1	ENSMUSG00000002768	PREDICTED: male-enhanced antigen 1 isoform X1 [Mus musculus]	5.50901	2.90147	4.22743	4.81171	7.53152	15.771	2.81888	8.58348	12.4977	293	158	240	266	439	817	139	461	617
Gnmt	ENSMUSG00000002769	Glycine N-methyltransferase [Mus musculus];glycine N-methyltransferase isoform 1 [Mus musculus]	0.118393	0.073947	0.0484708	0.287572	0.270324	0.205186	0.00928754	0.210636	0.230392	10	7	4	23	23	16	1	17	17
Grin2d	ENSMUSG00000002771	glutamate receptor ionotropic, NMDA 2D precursor [Mus musculus];PREDICTED: glutamate receptor ionotropic, NMDA 2D isoform X3 [Mus musculus]	0.021232	0	0.115487	0.0271059	0.0845705	0.0620655	0.037085	0.0910809	0.06405	8	0	47	11	35	23	13	35	23
Kdelr1	ENSMUSG00000002778	ER lumen protein-retaining receptor 1 [Mus musculus];ER lumen protein-retaining receptor 1 [Eptesicus fuscus];PREDICTED: ER lumen protein-retaining receptor 1 [Tursiops truncatus];ER lumen protein-retaining receptor 1 isoform X1 [Canis lupus dingo];PREDICTED: ER lumen protein-retaining receptor 1 [Rhinopithecus roxellana]	5.99794	3.66847	4.76703	5.71563	8.15771	16.0654	3.79598	8.76457	13.4606	714	445	605	706	1060	1856	416	1051	1483
Tmem143	ENSMUSG00000002781	transmembrane protein 143, isoform CRA_c, partial [Mus musculus];transmembrane protein 143, isoform CRA_d, partial [Mus musculus];transmembrane protein 143, isoform CRA_e, partial [Mus musculus];transmembrane protein 143 isoform X5 [Cricetulus griseus];PREDICTED: transmembrane protein 143 isoform X3 [Mus musculus];unnamed protein product [Mus musculus]	0.29762	0.229714	0.172187	0.344582	0.235577	0.346432	0.150679	0.512225	0.492148	109	85	68	130	95	123	51	188	165
Pdxk-ps	ENSMUSG00000002791	pyridoxal kinase isoform X4 [Castor canadensis]	0.0323704	0	0	0	0	0	0	0	0.0195913	6	0	0	0	0	0	0	0	4
Ggct	ENSMUSG00000002797	gamma-glutamylcyclotransferase [Mus musculus];PREDICTED: gamma-glutamylcyclotransferase isoform X1 [Saimiri boliviensis boliviensis]	0.78618	0.303728	0.449407	0.486704	0.634409	1.9244	0.255437	1.42251	1.65185	222	87	136	143	196	528	68	405	432
Jag2	ENSMUSG00000002799	protein jagged-2 precursor [Mus musculus]	0.187893	0.053694	0.056265	0.089052	0.07472	0.088731	0.118583	0.293961	0.349968	49	15	16	24	21	23	29	77	84
Btbd6	ENSMUSG00000002803	BTB/POZ domain-containing protein 6 isoform 1 [Mus musculus]	0.763	0.399759	0.687418	0.358728	0.842246	1.15767	0.834349	2.14294	3.11607	101	54	97	50	122	150	102	287	383
Nudt14	ENSMUSG00000002804	uridine diphosphate glucose pyrophosphatase isoform 1 [Mus musculus]	1.37723	0.760343	0.582497	1.77316	2.91903	2.66878	2.08272	2.34388	4.00776	70	39	32	93	161	131	97	119	187
Epdr1	ENSMUSG00000002808	mammalian ependymin-related protein 1 precursor [Mus musculus]	0	0.029051	0.042543	0	0	0.125378	0	0.026048	0.190279	0	5	7	0	0	19	0	4	27
Flii	ENSMUSG00000002812	protein flightless-1 homolog [Rattus norvegicus];protein flightless-1 homolog isoform 1 [Mus musculus];flightless I homolog (Drosophila), isoform CRA_d, partial [Mus musculus];flightless I homolog (Drosophila), isoform CRA_a [Mus musculus]	8.97223	4.82073	6.60064	7.57221	11.7905	28.3661	5.85955	15.7541	20.6172	2865	1567	2248	2510	4118	8814	1725	5077	6105
Top3a	ENSMUSG00000002814	DNA topoisomerase 3-alpha [Mus musculus];unnamed protein product [Mus musculus];unnamed protein product, partial [Mus musculus];DNA topoisomerase 3-alpha [Cricetulus griseus]	1.23373	0.55958	0.474971	0.97464	1.1552	2.01088	0.935851	2.55747	2.82831	361	167	148	296	369	572	254	753	766
Atg4d	ENSMUSG00000002820	cysteine protease ATG4D precursor [Mus musculus]	4.29676	2.44036	2.88154	4.35794	5.92572	9.52652	2.74926	6.69787	8.83151	692	400	495	728	1044	1493	408	1089	1319
Qtrt1	ENSMUSG00000002825	queuine tRNA-ribosyltransferase catalytic subunit 1 [Mus musculus]	1.80658	0.831584	1.13281	1.54322	1.34919	3.21114	1.91905	5.08476	4.73238	151	71	101	134	124	262	148	429	367
Plin4	ENSMUSG00000002831	PREDICTED: perilipin-4 isoform X8 [Mus musculus]	0.0200857	0	0	0.0104678	0.0328472	0.0352893	0	0	0.0234196	8	0	0	4	14	13	0	0	8
Hdgfl2	ENSMUSG00000002833	PREDICTED: hepatoma-derived growth factor-related protein 2 isoform X2 [Mus musculus]	4.71021	2.27662	2.30465	3.51322	3.76774	7.897	3.00291	8.56008	12.3198	672	331	351	520	588	1096	395	1232	1629
Chaf1a	ENSMUSG00000002835	chromatin assembly factor 1 subunit A [Mus musculus]	0.947609	0.829838	0.648955	0.68926	0.41306	1.98509	0.139663	0.549645	0.214283	199	177	145	150	95	405	27	117	42
Adprh	ENSMUSG00000002844	ADP-ribosylarginine hydrolase [Mus musculus]	10.638	4.93617	8.22169	9.52884	18.521	49.7831	6.034	13.8923	21.4306	1067	504	879	992	2032	4858	558	1406	1993
Tmem39a	ENSMUSG00000002845	transmembrane protein 39A isoform 1 [Mus musculus];transmembrane protein 39A isoform 2 [Mus musculus];PREDICTED: transmembrane protein 39A isoform X2 [Mus musculus];PREDICTED: transmembrane protein 39A isoform X2 [Fukomys damarensis];TMEM39A [Cricetulus griseus];PREDICTED: transmembrane protein 39A isoform X1 [Mus musculus]	1.14186	0.563534	0.729936	0.981748	1.41082	2.68481	0.980824	2.61264	3.07757	299	150	204	267	403	680	237	686	745
Timmdc1	ENSMUSG00000002846	complex I assembly factor TIMMDC1, mitochondrial [Mus musculus]	1.19368	0.659717	0.612606	1.13046	1.05675	2.87564	0.7569	2.13559	2.70724	135	76	74	133	131	317	79	244	284
Pla1a	ENSMUSG00000002847	phospholipase A1 member A precursor [Mus musculus]	0.045921	0	0	0.023463	0.113303	0.448188	0	0.03818	0	6	0	0	4	16	55	0	5	0
Mcm2	ENSMUSG00000002870	unnamed protein product [Mus musculus]	4.54558	2.75192	2.92693	4.00809	2.52921	9.63012	2.48117	6.39029	6.92359	970	598	666	888	591	2001	488	1377	1371
Tpra1	ENSMUSG00000002871	PREDICTED: transmembrane protein adipocyte-associated 1 isoform X1 [Rattus norvegicus];rCG56305, isoform CRA_b [Rattus norvegicus];transmembrane protein adipocyte-associated 1 isoform X1 [Mesocricetus auratus];transmembrane protein adipocyte-associated 1 isoform X4 [Canis lupus familiaris];PREDICTED: transmembrane protein adipocyte-associated 1 isoform X1 [Equus asinus];transmembrane protein adip…	2.03756	1.31886	1.66682	1.50402	2.46856	3.78718	1.66732	4.93464	6.13501	396	260	346	303	523	711	298	960	1097
Nab1	ENSMUSG00000002881	PREDICTED: NGFI-A-binding protein 1 isoform X2 [Mus musculus];NGFI-A-binding protein 1 [Mus musculus]	4.3405	2.54022	3.1094	2.68974	4.88352	7.7775	2.58772	7.35744	6.72029	1128	673	862	726	1388	1967	620	1930	1620
Adgre5	ENSMUSG00000002885	CD97 antigen, isoform CRA_a, partial [Mus musculus];CD97 antigen isoform 1 precursor [Mus musculus];CD97 antigen isoform 3 precursor [Mus musculus];CD97 antigen isoform 4 precursor [Mus musculus]	62.1562	32.6492	46.2417	52.6746	98.0793	247.779	34.8258	112.86	108.387	14788	7907	11734	13006	25533	57385	7635	27112	23921
Il17ra	ENSMUSG00000002897	interleukin-17 receptor A precursor [Mus musculus]	21.2782	12.7783	15.3849	23.0399	41.974	83.4493	15.7243	51.8437	48.9786	5349	3269	4124	6010	11545	20422	3642	13159	11421
Lamb1	ENSMUSG00000002900	laminin B1 subunit 1, partial [Mus musculus]	0.00877019	0	0.018102	0	0.00733542	0	0.0132081	0	0.0176483	6	0	13	0	6	0	8	0	11
Kcnn1	ENSMUSG00000002908	potassium intermediate/small conductance calcium-activated channel, subfamily N, member 1, isoform CRA_a [Mus musculus]	0	0	0	0.0149168	0	0	0	0.0153309	0.0307975	0	0	0	4	0	0	0	4	8
Arrdc2	ENSMUSG00000002910	arrestin domain containing 2, isoform CRA_b, partial [Mus musculus]	2.06358	0.774445	0.845824	1.24513	2.06113	3.28954	1.85015	4.83433	6.31602	305	117	133	191	333	473	252	720	865
Cd36	ENSMUSG00000002944	platelet glycoprotein 4 [Mus musculus]	8.1146	7.29903	5.53776	4.0566	8.10248	3.63656	7.33913	8.53735	9.12073	2019	1848	1469	1047	2205	882	1682	2145	2105
Map2k7	ENSMUSG00000002948	dual specificity mitogen-activated protein kinase kinase 7 isoform 2 [Mus musculus];dual specificity mitogen-activated protein kinase kinase 7 isoform 3 [Mus musculus];dual specificity mitogen-activated protein kinase kinase 7 isoform 1 [Mus musculus];dual specificity mitogen-activated protein kinase kinase 7 isoform 4 [Mus musculus];RecName: Full=Dual specificity mitogen-activated protein kinase…	2.40148	1.66385	1.63031	2.50372	3.01903	5.4058	2.06832	6.8058	6.95501	817	577	593	884	1125	1789	649	2336	2193
Timm44	ENSMUSG00000002949	translocase of inner mitochondrial membrane 44, isoform CRA_c [Mus musculus];mitochondrial import inner membrane translocase subunit TIM44 [Mus musculus];Timm44 protein, partial [Mus musculus];translocase of inner mitochondrial membrane 44, isoform CRA_b, partial [Mus musculus]	2.08246	1.18581	1.204	1.88175	1.96812	3.76186	1.41923	4.93622	4.7351	486	283	301	456	504	854	307	1160	1024
Ap2a2	ENSMUSG00000002957	mKIAA0899 protein, partial [Mus musculus]	3.79143	1.85167	2.59078	2.85057	5.32066	9.67818	2.24426	6.33406	9.32972	1114	554	812	869	1711	2768	608	1879	2543
Pnkp	ENSMUSG00000002963	PREDICTED: bifunctional polynucleotide phosphatase/kinase isoform X5 [Mus musculus];polynucleotide kinase 3'- phosphatase, isoform CRA_d, partial [Mus musculus];PREDICTED: bifunctional polynucleotide phosphatase/kinase isoform X2 [Mus musculus];PREDICTED: bifunctional polynucleotide phosphatase/kinase isoform X6 [Mus musculus];bifunctional polynucleotide phosphatase/kinase isoform a [Mus musculus…	5.44777	2.67148	3.07333	5.92662	13.0423	39.2883	2.53614	8.12821	10.6316	1084	545	655	1226	2835	7592	467	1632	1961
Med25	ENSMUSG00000002968	PREDICTED: mediator of RNA polymerase II transcription subunit 25 isoform X4 [Mus musculus]	3.87724	1.98871	2.40483	2.77338	3.35715	8.68252	3.1219	6.84429	9.72358	564	295	373	419	535	1230	419	1006	1312
Bcam	ENSMUSG00000002980	Bcam protein [Mus musculus];basal cell adhesion molecule precursor [Mus musculus]	0.0807751	0.0689507	0.0330273	0.0701603	0	0.0428017	0.083463	0.119829	0	17	16	8	16	0	9	16	26	0
Clptm1	ENSMUSG00000002981	cleft lip and palate transmembrane protein 1 homolog [Mus musculus]	6.70013	3.45692	4.44267	5.60316	7.98314	14.427	3.57751	10.4191	12.2343	1752	920	1239	1521	2285	3673	862	2751	2968
Relb	ENSMUSG00000002983	avian reticuloendotheliosis viral (v-rel) oncogene related B, partial [Mus musculus];transcription factor RelB isoform 2 [Mus musculus];transcription factor RelB isoform 1 [Mus musculus];NF-kB RelB splice variant 4 [Mus musculus]	3.4364	1.85324	2.1452	2.94348	3.47253	9.82785	2.02681	5.43278	7.13017	848	465	565	753	937	2356	461	1351	1630
Tomm40	ENSMUSG00000002984	mitochondrial import receptor subunit TOM40 homolog [Mus musculus];TOMM40 isoform 7, partial [Pongo abelii];translocase of outer mitochondrial membrane 40 homolog (yeast), isoform CRA_c [Mus musculus]	1.48631	1.14834	1.05533	1.44956	1.64792	3.51108	1.10633	2.99011	4.3081	402	317	304	405	487	920	275	813	1076
Apoe	ENSMUSG00000002985	apolipoprotein E precursor [Mus musculus];apolipoprotein E, isoform CRA_b [Mus musculus]	31.7716	12.995	19.7926	24.4286	59.3589	56.8023	18.5244	64.9692	86.5386	3986	1661	2648	3181	8146	6937	2142	8228	10067
Apoc2	ENSMUSG00000002992	apolipoprotein C-II precursor [Mus musculus]	2.83579	0.623633	2.71501	2.15822	9.44482	8.48514	1.11746	3.34067	6.30226	168	38	171	133	610	489	61	200	346
Hbp1	ENSMUSG00000002996	high mobility group box transcription factor 1, isoform CRA_b, partial [Mus musculus];high mobility group box transcription factor 1, isoform CRA_a, partial [Mus musculus];unnamed protein product [Mus musculus];PREDICTED: HMG box-containing protein 1 [Rhinopithecus bieti];PREDICTED: HMG box-containing protein 1 isoform X1 [Mus musculus]	5.04428	2.80471	3.244	4.05183	6.58863	17.1636	3.3226	11.4873	9.82861	1972	1117	1353	1646	2819	6527	1199	4532	3563
Prkar2b	ENSMUSG00000002997	protein kinase, cAMP dependent regulatory, type II beta, isoform CRA_b, partial [Mus musculus];cAMP-dependent protein kinase type II-beta regulatory subunit [Mus pahari]	10.69	5.97871	11.2364	5.70619	10.8982	8.43615	10.3607	15.3436	15.3464	2473	1409	2772	1371	2758	1901	2208	3584	3294
Cdkn1b	ENSMUSG00000003031	cyclin-dependent kinase inhibitor 1B, isoform CRA_a, partial [Mus musculus]	10.037	6.08137	6.3629	7.94708	12.7472	25.9697	9.63256	30.3338	26.0936	2894	1785	1956	2378	4021	7288	2559	8828	6978
Klf4	ENSMUSG00000003032	Krueppel-like factor 4 [Mus musculus];unnamed protein product [Mus musculus];LOW QUALITY PROTEIN: Krueppel-like factor 4 [Mus pahari]	5.66359	2.08531	3.59886	2.30893	7.43619	3.47942	5.12062	16.1548	15.0039	1094	412	742	465	1572	656	913	3150	2689
Ap1m1	ENSMUSG00000003033	AP-1 complex subunit mu-1 [Pteropus alecto];adaptor-related protein complex 1, mu 1 subunit variant, partial [Homo sapiens];AP-1 complex subunit mu-1 [Mesocricetus auratus];PREDICTED: AP-1 complex subunit mu-1 isoform X1 [Mus musculus];AP-1 complex subunit mu-1 [Gallus gallus]	8.27461	4.47328	5.01574	7.3386	10.4143	24.7059	5.79618	16.6675	22.2118	1652	910	1069	1522	2275	4800	1068	3360	4112
Rab8a	ENSMUSG00000003037	ras-related protein Rab-8A [Marmota flaviventris];GTP-binding protein YPTC1-like [Dasypus novemcinctus]	8.43001	5.45066	6.3737	8.34479	13.9665	34.5246	3.56828	11.0325	15.1177	2498	1644	2014	2566	4528	9957	975	3301	4155
Hmgn2	ENSMUSG00000003038	PREDICTED: putative Dresden prostate carcinoma protein 2 isoform X1 [Chlorocebus sabaeus];hCG2040565, partial [Homo sapiens];putative Dresden prostate carcinoma protein 2 [Carlito syrichta];PREDICTED: putative Dresden prostate carcinoma protein 2 [Mandrillus leucophaeus];mCG12939, isoform CRA_c [Mus musculus]	6.4441	3.74286	4.61472	7.18056	9.51743	24.6573	2.9729	9.58257	8.64757	1253	741	957	1447	2020	4653	535	1878	1559
Fam32a	ENSMUSG00000003039	PREDICTED: protein FAM32A [Saimiri boliviensis boliviensis]	20.0617	12.5317	17.5511	15.8264	29.1294	59.7126	12.0113	25.6475	32.3376	2427	1543	2264	1987	3855	7031	1339	3132	3628
Elf3	ENSMUSG00000003051	PREDICTED: ETS-related transcription factor Elf-3 isoform X1 [Mus musculus];PREDICTED: ETS-related transcription factor Elf-3 isoform X2 [Mus musculus]	1.4329	0.233573	0.591972	0.092026	0.255124	3.27793	0.145969	0.202239	0.0532434	203	34	89	14	40	449	20	29	7
Stard3nl	ENSMUSG00000003062	putative MLN64 domain like protein [Cricetulus griseus]	2.38367	1.02055	1.72088	2.75453	2.91368	5.53823	1.40667	3.25066	5.45214	194	85	150	233	259	438	106	267	411
Stk11	ENSMUSG00000003068	serine/threonine-protein kinase STK11 isoform S [Mus musculus];serine/threonine-protein kinase STK11 isoform L [Mus musculus];PREDICTED: serine/threonine-protein kinase STK11 isoform X1 [Mus musculus];serine/threonine kinase 11 [Mus musculus];STK11 [Cricetulus griseus];serine/threonine-protein kinase STK11 isoform X2 [Mus pahari]	6.75115	3.9487	3.92624	5.23463	7.89034	18.7154	5.01176	15.3425	16.1132	1961	1169	1219	1580	2508	5289	1341	4496	4340
Efna2	ENSMUSG00000003070	ephrin-A2 precursor [Mus musculus]	0	0	0.024002	0.028378	0	0.052275	0	0.325124	0.035579	0	0	4	4	0	7	0	45	5
Atp5d	ENSMUSG00000003072	PREDICTED: ATP synthase subunit delta, mitochondrial isoform X1 [Rattus norvegicus];ATP synthase, H+ transporting, mitochondrial F1 complex, delta subunit, isoform CRA_b, partial [Mus musculus]	10.1088	7.69081	7.66273	8.99606	11.9899	20.3161	7.6335	19.0317	22.6682	1236	956	998	1141	1603	2415	861	2348	2568
Ppp5c	ENSMUSG00000003099	serine/threonine-protein phosphatase 5 [Mus musculus];serine/threonine-protein phosphatase 5 isoform X2 [Mus pahari];serine/threonine-protein phosphatase 5 [Mesocricetus auratus];PREDICTED: serine/threonine-protein phosphatase 5 isoform X1 [Rattus norvegicus];PREDICTED: serine/threonine-protein phosphatase 5 isoform X1 [Mus musculus];phosphoprotein phosphatase, partial [Mus musculus];protein phos…	3.98369	2.49965	2.28476	3.20382	3.49434	6.6269	3.06751	8.85004	11.6099	793	509	488	665	763	1285	566	1777	2143
Cdk12	ENSMUSG00000003119	cyclin-dependent kinase 12 isoform 2 [Mus musculus];cyclin-dependent kinase 12 isoform 3 [Mus musculus];cyclin-dependent kinase 12 isoform 1 [Mus musculus];cyclin-dependent kinase 12 isoform 2 [Rattus norvegicus];cyclin-dependent kinase 12 isoform X4 [Meriones unguiculatus];cyclin-dependent kinase 12 [Mesocricetus auratus]	1.76183	1.03886	1.39338	1.20875	1.90219	4.64703	1.37794	3.90746	3.99998	1312	788	1107	935	1548	3363	946	2933	2759
Lipe	ENSMUSG00000003123	hormone-sensitive lipase isoform 1 [Mus musculus]	2.49431	1.14307	1.85455	3.01056	5.35549	10.5048	1.25742	3.67113	4.65787	715	333	566	894	1677	2926	333	1061	1237
Pafah1b2	ENSMUSG00000003131	platelet-activating factor acetylhydrolase IB subunit beta isoform a [Mus musculus]	2.8785	1.68099	1.87991	2.35712	3.23272	7.52068	1.92163	6.72996	6.33061	773	460	539	657	950	1967	476	1825	1577
Tbc1d8	ENSMUSG00000003134	TBC1 domain family member 8 isoform 1 [Mus musculus];TBC1 domain family member 8 isoform 3 [Mus musculus];TBC1 domain family member 8-like [Meriones unguiculatus]	1.67081	0.527212	0.939865	1.26131	3.10907	4.09301	0.470928	2.12486	1.65641	556	178	334	436	1130	1324	145	714	512
Cnot11	ENSMUSG00000003135	CCR4-NOT transcription complex subunit 11 [Mus musculus];unnamed protein product, partial [Mus musculus]	1.75445	1.05581	1.15798	1.40583	2.15875	3.84606	1.57025	4.77467	4.40692	391	239	275	326	526	833	323	1072	909
Slc2a3	ENSMUSG00000003153	solute carrier family 2, facilitated glucose transporter member 3 [Mus musculus];PREDICTED: solute carrier family 2, facilitated glucose transporter member 3 isoform X1 [Mus musculus];unnamed protein product [Mus musculus]	15.9793	8.28083	18.8724	14.3679	22.8663	42.5055	8.65262	16.2494	15.7379	7333	3869	9234	6842	11480	18984	3660	7529	6700
Foxj2	ENSMUSG00000003154	Forkhead box protein J2 [Myotis brandtii]	1.99505	1.51856	1.47986	2.46811	3.04354	6.85791	2.07519	6.99993	6.69272	668	517	528	857	1114	2234	640	2365	2077
Sri	ENSMUSG00000003161	sorcin isoform 2 [Mus musculus];sorcin isoform 1 [Mus musculus];PREDICTED: sorcin [Camelus dromedarius];PREDICTED: sorcin isoform X2 [Chlorocebus sabaeus];sorcin isoform X1 [Mus pahari];sorcin [Mus caroli]	6.10018	3.72207	4.27702	4.97548	8.04355	18.9958	3.81675	10.2121	12.2936	1444	898	1081	1224	2084	4375	834	2441	2700
Dgcr2	ENSMUSG00000003166	integral membrane protein DGCR2/IDD isoform 1 precursor [Mus musculus];integral membrane protein DGCR2/IDD isoform 2 precursor [Mus musculus];unnamed protein product [Mus musculus];RecName: Full=Integral membrane protein DGCR2/IDD; AltName: Full=Seizure-related membrane-bound adhesion protein; Flags: Precursor;PREDICTED: integral membrane protein DGCR2/IDD isoform X1 [Callithrix jacchus]	2.57839	1.52736	2.04354	1.95785	2.41276	5.46706	2.07174	5.48137	7.02871	1085	654	918	856	1111	2240	803	2329	2743
ENSMUSG00000003178	ENSMUSG00000003178	unnamed protein product, partial [Mus musculus]	0.239785	0.226012	0.269504	0.14878	0.170697	0.546859	0.431944	0.930774	1.13094	44	43	53	29	35	98	73	173	193
Irf3	ENSMUSG00000003184	interferon regulatory factor 3 [Mus musculus];interferon regulatory factor 3, isoform CRA_c, partial [Mus musculus]	4.50376	2.70707	2.8408	3.19868	4.66597	9.13295	3.28	9.98402	13.9149	914	560	616	675	1035	1800	613	2039	2609
Bcl2l12	ENSMUSG00000003190	bcl-2-like protein 12 [Mus musculus];BCL2-like 12 (proline rich), isoform CRA_a, partial [Mus musculus]	1.41315	0.358613	0.622663	1.21465	0.99287	2.13799	0.83712	3.53201	3.90419	179	48	86	160	139	264	99	451	456
Zfp959	ENSMUSG00000003198	uncharacterized protein LOC224893 isoform 1 [Mus musculus]	1.45848	0.897552	0.696168	1.05889	1.67521	2.08467	1.20463	3.09124	2.9582	188	118	96	142	236	261	143	401	353
Mpnd	ENSMUSG00000003199	MPN domain-containing protein [Mus musculus];PREDICTED: MPN domain-containing protein isoform X1 [Mus musculus];Mpnd protein, partial [Mus musculus]	3.40244	2.14393	1.99105	2.68518	3.01299	7.04064	2.68755	6.6092	9.90374	500	321	313	409	485	1002	363	975	1344
Sh3gl1	ENSMUSG00000003200	endophilin-A2 isoform 1 [Mus musculus]	7.93761	4.71825	5.04098	6.50819	7.46639	18.8313	6.91455	17.972	22.5797	1042	630	706	887	1072	2406	836	2381	2748
Ebi3	ENSMUSG00000003206	interleukin-27 subunit beta [Mus pahari]	5.52376	2.45885	4.46452	5.89537	16.1146	41.5247	1.20891	3.18933	4.64315	410	186	353	454	1307	2995	83	239	320
Yju2	ENSMUSG00000003208	splicing factor YJU2 [Mus musculus]	1.40773	0.997647	0.958959	0.995584	1.70155	4.03214	1.16009	2.10908	3.77317	117	85	85	86	155	326	89	177	291
Ranbp2	ENSMUSG00000003226	E3 SUMO-protein ligase RanBP2 [Mus musculus]	4.22473	2.29252	2.05058	2.53152	3.80418	6.10134	2.84637	9.9278	9.59678	2535	1401	1313	1577	2498	3565	1574	6015	5342
Grk5	ENSMUSG00000003228	G protein-coupled receptor kinase 5 [Mus musculus]	3.51526	1.45436	3.98192	2.93248	4.99461	9.94742	2.27735	4.05185	4.00666	705	297	851	610	1096	1941	421	820	745
Dvl3	ENSMUSG00000003233	dishevelled 3, dsh homolog (Drosophila), isoform CRA_a, partial [Mus musculus];mKIAA0208 protein, partial [Mus musculus]	1.28218	0.777992	0.562023	0.749138	1.18593	2.45734	0.613249	2.60476	2.6255	400	247	187	243	405	744	176	818	757
Abcf3	ENSMUSG00000003234	ATP-binding cassette sub-family F member 3 [Mus musculus]	2.76303	1.70806	1.56126	1.85731	2.46939	5.6713	1.66353	5.13715	6.89538	624	394	377	437	611	1245	347	1171	1444
Eif2b5	ENSMUSG00000003235	translation initiation factor eIF-2B subunit epsilon [Mus musculus]	2.64243	1.16612	1.84433	2.25357	2.85883	5.99001	1.86516	5.87971	6.948	538	242	400	476	636	1186	350	1207	1310
Cyth2	ENSMUSG00000003269	PREDICTED: cytohesin-2 [Peromyscus maniculatus bairdii];cytohesin-2 isoform 2 [Mus musculus];pleckstrin homology, Sec7 and coiled/coil domains 2 isoform 2 variant, partial [Homo sapiens]	2.78122	1.66992	1.8439	2.32243	3.0368	6.93121	2.11237	6.85548	7.5498	621	383	441	540	743	1505	436	1543	1562
Sult2b1	ENSMUSG00000003271	sulfotransferase family cytosolic 2B member 1 isoform 2 [Mus musculus]	0	0	0	0.028591	0.113655	0.1038	0.0244578	0.0910245	0.190692	0	0	0	4	15	13	3	11	22
Car11	ENSMUSG00000003273	carbonic anhydrase-related protein 11 isoform 1 precursor [Mus musculus]	0	0	0.0261467	0.0313988	0	0.0268421	0	0	0.0829755	0	0	4	4	0	4	0	0	10
Dlgap1	ENSMUSG00000003279	mKIAA4162 protein, partial [Mus musculus]	0	0	0	0	0	0	0	0.00365784	0	0	0	0	0	0	0	0	4	0
Plag1	ENSMUSG00000003282	zinc finger protein PLAG1 [Mus musculus];hypothetical protein ASZ78_005715 [Callipepla squamata];mCG147159 [Mus musculus]	0.0453596	0.0397642	0.0171728	0.0228586	0.0851029	0.0479914	0.027123	0.059371	0.0687137	26	22	10	13	52	26	14	33	35
Hck	ENSMUSG00000003283	tyrosine-protein kinase HCK [Mus pahari]	24.143	9.71672	12.3583	24.5986	48.8106	103.073	9.56459	29.0548	35.8621	3200	1312	1747	3383	7076	13294	1170	3887	4409
Mrpl4	ENSMUSG00000003299	Mrpl4 protein, partial [Mus musculus]	5.10908	3.55991	3.45447	4.83136	6.80008	12.2301	2.94442	10.17	13.0754	416	295	300	408	606	969	221	836	987
Keap1	ENSMUSG00000003308	mKIAA0132 protein, partial [Mus musculus];kelch-like ECH-associated protein 1 [Rattus norvegicus]	2.77139	1.34516	1.68399	2.8321	3.45146	6.04462	1.87587	4.83331	5.97794	821	406	532	871	1117	1741	513	1444	1640
Ap1m2	ENSMUSG00000003309	AP-1 complex subunit mu-2 isoform 2 [Mus musculus];AP-1 complex subunit mu-2 isoform 1 [Mus musculus]	0.433063	0.143341	0.179419	0.06959	0.581336	1.03679	0.058004	0.543363	1.18334	49	17	22	8	71	112	6	61	122
Glg1	ENSMUSG00000003316	Golgi apparatus protein 1 isoform 2 precursor [Mus musculus];Golgi apparatus protein 1 isoform 1 precursor [Mus musculus]	4.86077	2.82883	3.1815	3.09862	5.29682	10.9022	3.64874	10.229	10.5374	2183	1293	1524	1444	2603	4766	1510	4637	4390
Btbd2	ENSMUSG00000003344	BTB/POZ domain-containing protein 2 [Mus musculus];PREDICTED: BTB/POZ domain-containing protein 2 isoform X1 [Mus musculus];PREDICTED: BTB/POZ domain-containing protein 2 isoform X2 [Mus musculus];PREDICTED: BTB/POZ domain-containing protein 2 isoform X3 [Mus musculus]	1.63187	1.01998	1.09578	0.953261	1.78599	2.58005	1.41383	3.3065	4.46885	373	239	268	228	446	573	298	761	943
Csnk1g2	ENSMUSG00000003345	casein kinase I isoform gamma-2 isoform 1 [Mus musculus];casein kinase I isoform gamma-2 isoform 2 [Mus musculus]	13.3036	8.94788	10.5984	11.0107	13.9441	29.6327	11.8008	30.3025	39.702	2116	1449	1798	1818	2427	4588	1729	4866	5856
Abhd17a	ENSMUSG00000003346	alpha/beta hydrolase domain-containing protein 17A [Mus musculus]	8.90948	5.73987	5.81186	6.93183	8.00217	15.7546	6.3346	14.572	22.5696	874	573	608	705	859	1503	573	1442	2051
Mob3a	ENSMUSG00000003348	MOB kinase activator 3A [Mus musculus]	17.646	10.814	14.921	13.5527	22.1833	55.5224	11.3824	26.9006	36.5101	2954	1843	2664	2355	4064	9049	1756	4548	5670
Cacnb3	ENSMUSG00000003352	voltage-dependent L-type calcium channel subunit beta-3 isoform X3 [Cricetulus griseus];voltage-dependent L-type calcium channel subunit beta-3 isoform X1 [Dasypus novemcinctus]	0.612208	0.138209	0.403327	0.294772	0.320812	0.573281	0.111806	0.305355	0.220746	121	28	86	61	70	111	21	61	41
Fkbp11	ENSMUSG00000003355	peptidyl-prolyl cis-trans isomerase FKBP11 isoform 1 precursor [Mus musculus]	0.331592	0.495918	0.33959	0	0.512849	0.659275	0.364	0.541802	0.647471	16	24	17	0	26	30	16	26	28
Ddx23	ENSMUSG00000003360	Ddx23 protein, partial [Rattus norvegicus];mCG18410, isoform CRA_c, partial [Mus musculus]	4.73949	2.77583	2.61521	3.39902	4.06104	7.96036	3.73441	10.8214	11.2975	1638	978	967	1219	1537	2679	1191	3775	3622
Pld3	ENSMUSG00000003363	phospholipase D3 [Mus musculus];PREDICTED: phospholipase D3 isoform X3 [Mus musculus];PREDICTED: phospholipase D3 isoform X1 [Dipodomys ordii];phospholipase D3 [Microcebus murinus]	5.42859	4.43075	4.31403	4.53311	4.15864	10.1948	6.45788	11.5706	14.0231	1007	837	854	873	844	1841	1103	2164	2412
Grik5	ENSMUSG00000003378	PREDICTED: glutamate receptor ionotropic, kainate 5 isoform X5 [Macaca fascicularis]	0.2185	0.112735	0.207474	0.169604	0.236599	0.497177	0.211253	0.630848	0.688702	54	28	54	43	63	118	48	155	156
Cd79a	ENSMUSG00000003379	B-cell antigen receptor complex-associated protein alpha chain precursor [Mus musculus]	74.4716	44.2613	37.5533	68.6447	72.4837	162.404	59.2888	191.917	285.374	6870	4156	3695	6572	7317	14586	5039	17877	24423
Rabac1	ENSMUSG00000003380	prenylated Rab acceptor protein 1 [Mus musculus]	25.7658	18.8551	25.421	21.9376	31.2515	55.6874	17.9337	52.3876	65.094	1428	1064	1502	1262	1895	3004	916	2931	3346
Etv3	ENSMUSG00000003382	ETS translocation variant 3 isoform 1 [Mus musculus];ETS translocation variant 3 isoform X1 [Mesocricetus auratus];ETS translocation variant 3-like protein [Puma concolor]	1.87366	0.918009	0.99774	1.46503	2.0007	3.84966	1.52129	5.47946	4.6688	1222	610	694	990	1427	2440	914	3601	2820
Prkcsh	ENSMUSG00000003402	unnamed protein product [Mus musculus];glucosidase 2 subunit beta isoform 1 precursor [Mus musculus]	7.79287	4.85686	6.16357	7.3297	8.37488	15.2194	5.9869	14.1755	18.3946	994	631	838	971	1169	1889	704	1825	2175
Elavl3	ENSMUSG00000003410	PREDICTED: ELAV-like protein 3 isoform X1 [Rattus norvegicus]	0	0	0.011707	0	0	0.012823	0	0	0.020185	0	0	4	0	0	4	0	0	6
Rab3b	ENSMUSG00000003411	PREDICTED: ras-related protein Rab-3B [Callithrix jacchus];RAB3B, member RAS oncogene family, isoform CRA_b, partial [Mus musculus]	0	0	0	0.014339	0.012779	0.0548747	0.0376884	0	0.0753031	0	0	0	4	4	12	8	0	16
St8sia6	ENSMUSG00000003418	unnamed protein product [Mus musculus];ST8 alpha-N-acetyl-neuraminide alpha-2,8-sialyltransferase 6, isoform CRA_a, partial [Mus musculus]	0.597187	0.422012	0.427904	0.405944	0.480698	0.78603	0.737444	2.04835	1.99762	290	209	222	205	256	372	330	1004	900
Fcgrt	ENSMUSG00000003420	Fc receptor, IgG, alpha chain transporter, isoform CRA_a, partial [Mus musculus]	3.52606	1.66759	2.38551	3.58862	8.70161	4.43577	2.29542	6.02679	11.4888	388	187	280	410	1048	476	233	670	1173
Nosip	ENSMUSG00000003421	nitric oxide synthase-interacting protein isoform 2 [Mus musculus];nitric oxide synthase-interacting protein isoform 1 [Mus musculus];nitric oxide synthase interacting protein, isoform CRA_c, partial [Mus musculus];nitric oxide synthase interacting protein, isoform CRA_b, partial [Mus musculus];PREDICTED: nitric oxide synthase-interacting protein isoform X1 [Mus musculus]	4.46921	2.76106	3.3779	4.98795	6.64202	13.5339	2.47538	7.42483	7.85429	828	522	669	961	1347	2440	426	1390	1350
Pih1d1	ENSMUSG00000003423	PIH1 domain-containing protein 1 [Mus musculus]	2.32593	1.35522	1.95112	2.02824	2.28457	6.87045	1.14426	3.80264	6.60648	302	180	269	274	325	862	138	496	789
Rps11	ENSMUSG00000003429	PREDICTED: 40S ribosomal protein S11 [Camelus dromedarius]	255.617	151.621	166.377	158.908	204.972	336.874	181.943	506.688	615.173	9743	5882	6763	6286	8549	12501	6389	19501	21753
Supt5	ENSMUSG00000003435	Supt5h protein, partial [Mus musculus]	13.6886	7.9523	8.00399	9.7044	13.9549	25.3941	9.76514	30.4159	34.724	3042	1799	1897	2238	3393	5493	1999	6824	7157
Paf1	ENSMUSG00000003437	unnamed protein product, partial [Mus musculus];Paf1, RNA polymerase II associated factor, homolog (S. cerevisiae), isoform CRA_a, partial [Mus musculus];RNA polymerase II-associated factor 1 homolog isoform X3 [Carlito syrichta];PREDICTED: RNA polymerase II-associated factor 1 homolog, partial [Dipodomys ordii];F23149_1 [Homo sapiens]	3.88472	2.48097	1.95085	2.52083	4.15937	7.4961	3.61061	11.9168	10.3767	850	555	458	574	995	1593	730	2624	2101
Timm50	ENSMUSG00000003438	mitochondrial import inner membrane translocase subunit TIM50 precursor [Mus musculus];Timm50 protein, partial [Mus musculus];Timm50 protein [Mus musculus];translocase of inner mitochondrial membrane 50 homolog (yeast), isoform CRA_a [Mus musculus];PREDICTED: mitochondrial import inner membrane translocase subunit TIM50 isoform X1 [Mus musculus]	2.19033	1.13607	0.92831	1.71116	2.04439	3.44438	1.47581	3.43018	4.26764	375	199	171	303	383	573	234	591	676
Med29	ENSMUSG00000003444	mediator of RNA polymerase II transcription subunit 29 [Mus musculus]	0.567831	0.835416	0.289138	0.543053	1.2211	2.10531	0.254113	2.39153	2.95006	47	69	26	46	109	167	19	196	222
Bicd1	ENSMUSG00000003452	mKIAA4125 protein, partial [Mus musculus];unnamed protein product [Mus musculus];PREDICTED: protein bicaudal D homolog 1 isoform X2 [Mus musculus];protein bicaudal D homolog 1 isoform X1 [Desmodus rotundus]	0.0276818	0.00447029	0.00744135	0.0104518	0.0202151	0.0302576	0.0266556	0.0156415	0.0867751	25	4	7	10	20	26	23	15	71
Ncstn	ENSMUSG00000003458	mKIAA0253 protein, partial [Mus musculus];PREDICTED: nicastrin isoform X1 [Mus musculus]	5.66151	3.33766	4.06612	4.84243	8.54722	15.199	2.55799	8.60645	12.2335	1427	856	1094	1268	2358	3728	595	2190	2859
Pex19	ENSMUSG00000003464	peroxisomal biogenesis factor 19 isoform a [Mus musculus];peroxisomal biogenesis factor 19 isoform c [Mus musculus];peroxisomal biogenesis factor 19 isoform b [Mus musculus];peroxisomal biogenesis factor 19 isoform X1 [Enhydra lutris kenyoni]	2.11014	1.43127	1.61429	1.7699	2.22168	4.51675	1.39763	2.8138	3.82719	512	354	418	446	590	1064	312	690	860
Phyhip	ENSMUSG00000003469	Phyhip protein, partial [Mus musculus]	0.0416123	0.0625725	0.0660328	0.0415626	0.00932444	0	0	0	0.0232462	8	12	13	8	2	0	0	0	4
Inmt	ENSMUSG00000003477	indolethylamine N-methyltransferase [Mus musculus]	0	0	0	0	0.0562914	0	0	0	0	0	0	0	0	7	0	0	0	0
Cyp4f18	ENSMUSG00000003484	leukotriene-B(4) omega-hydroxylase 2 precursor [Mus musculus];unnamed protein product [Mus musculus]	27.5187	12.2777	19.7065	32.1315	60.3965	105.315	10.5718	33.7883	47.6445	3233	1469	2469	3917	7763	12043	1144	4009	5193
Impdh1	ENSMUSG00000003500	inosine 5'-phosphate dehydrogenase 1, isoform CRA_b, partial [Mus musculus];hypothetical protein A6R68_12734 [Neotoma lepida];PREDICTED: inosine-5'-monophosphate dehydrogenase 1 isoform X1 [Mus musculus];inosine-5'-monophosphate dehydrogenase 1 isoform 1 [Mus musculus];PREDICTED: inosine-5'-monophosphate dehydrogenase 1 isoform X1 [Saimiri boliviensis boliviensis]	2.01548	1.77998	1.50171	1.63541	1.51734	3.93219	2.06915	5.59103	6.55335	423	380	337	355	348	801	400	1181	1271
Dusp3	ENSMUSG00000003518	dual specificity protein phosphatase 3 [Mus musculus];dual specificity phosphatase 3 (vaccinia virus phosphatase VH1-related), isoform CRA_a, partial [Mus musculus];PREDICTED: dual specificity protein phosphatase 3 isoform X1 [Mus musculus];similar to Dual specificity protein phosphatase 3 (T-DSP11) (predicted), isoform CRA_a [Rattus norvegicus]	1.40467	0.795622	0.866121	0.992513	2.2556	2.4768	1.36542	3.19768	3.01775	418	241	275	306	734	716	375	959	833
Prodh	ENSMUSG00000003526	proline dehydrogenase 1, mitochondrial precursor [Mus musculus]	0.219113	0.0942207	0.133008	0.103547	0.159587	0.329365	0.0735783	0.15734	0.211261	49	22	32	25	40	72	16	36	44
Ess2	ENSMUSG00000003527	expressed sequence 2 embryonic lethal, isoform CRA_b, partial [Mus musculus]	1.76133	1.03953	1.13385	1.2217	1.79718	4.17723	1.20947	4.00498	3.96313	315	189	216	227	352	726	199	722	657
Slc25a1	ENSMUSG00000003528	tricarboxylate transport protein, mitochondrial [Mus musculus];tricarboxylate transport protein, mitochondrial isoform X1 [Macaca nemestrina]	1.72153	0.774127	0.935246	1.25098	2.4211	4.36609	0.851242	2.22564	4.32881	241	111	140	182	368	588	109	313	556
Dgcr6	ENSMUSG00000003531	DiGeorge syndrome critical region gene 6, isoform CRA_c [Mus musculus]	0.419777	0.217175	0.112206	0.236468	0.293562	0.781794	0.158063	0.368166	0.515054	80	43	23	48	63	145	29	72	92
Ddr1	ENSMUSG00000003534	discoidin domain receptor family, member 1, isoform CRA_c, partial [Mus musculus];discoidin domain receptor family, member 1, isoform CRA_a, partial [Mus musculus];discoidin domain receptor family, member 1, isoform CRA_b, partial [Mus musculus];epithelial discoidin domain-containing receptor 1 isoform X2 [Mesocricetus auratus]	0.183465	0.136312	0.201906	0.267161	0.115172	0.606192	0.103332	0.338179	0.688874	56	43	66	84	39	180	30	104	194
Ier3	ENSMUSG00000003541	Ier3 [Mus musculus]	10.2474	3.90523	5.84269	7.99438	18.3241	34.6467	5.66676	13.8722	13.9993	734	285	447	595	1436	2416	374	1004	930
Fosb	ENSMUSG00000003545	protein fosB isoform 1 [Mus musculus]	6.52247	4.55214	3.79567	3.18248	4.54236	5.72764	11.8719	39.6136	11.8048	1550	1101	962	785	1181	1325	2598	9500	2601
Klc4	ENSMUSG00000003546	kinesin light chain 4 isoform X1 [Mus caroli]	2.86751	1.34557	2.54457	2.69746	4.57964	11.2255	1.54853	4.54967	5.80769	422	202	399	412	737	1607	210	676	793
Ercc1	ENSMUSG00000003549	DNA excision repair protein ERCC-1 isoform a [Mus musculus];DNA excision repair protein ERCC-1 isoform b [Mus musculus];PREDICTED: DNA excision repair protein ERCC-1 isoform X1 [Nannospalax galili];PREDICTED: DNA excision repair protein ERCC-1 isoform X2 [Panthera pardus]	0.843189	0.47828	0.295308	0.53189	0.722229	1.93282	0.636847	1.87142	2.34274	170	99	64	111	160	375	119	376	432
Cyp17a1	ENSMUSG00000003555	steroid 17-alpha-hydroxylase/17,20 lyase precursor [Mus musculus]	0.0279046	0	0	0	0	0.00868787	0.0358827	0.0566178	0.031755	4	0	0	0	0	2	5	8	5
As3mt	ENSMUSG00000003559	arsenite methyltransferase [Mus musculus]	2.05813	1.03393	1.41133	1.59947	1.82124	4.10994	0.842967	3.64261	3.80583	229	117	167	185	221	444	87	408	392
Homer3	ENSMUSG00000003573	Homer3 protein [Mus musculus];homer homolog 3 (Drosophila), isoform CRA_a, partial [Mus musculus];homer protein homolog 3 isoform 1 [Mus musculus];Homer3 protein [Rattus norvegicus];PREDICTED: homer protein homolog 3 isoform X1 [Mus musculus]	1.31318	0.933324	1.87535	1.07481	1.99409	1.31753	1.56228	2.24877	2.5157	290	210	439	246	479	282	315	496	511
Crtc1	ENSMUSG00000003575	mKIAA0616 protein, partial [Mus musculus];PREDICTED: CREB-regulated transcription coactivator 1 isoform X4 [Mus musculus]	0.522888	0.322771	0.388049	0.50263	0.528093	0.842128	0.448685	1.50414	1.66036	373	235	294	372	411	583	295	1078	1093
Rnf215	ENSMUSG00000003581	RIKEN cDNA 0610009J22, isoform CRA_b, partial [Mus musculus];RING finger protein 215 isoform 1 precursor [Mus musculus]	1.92026	0.999536	1.1709	1.30406	2.42493	3.8859	1.33783	3.925	6.54809	272	145	177	192	376	537	175	561	859
Sec14l2	ENSMUSG00000003585	SEC14-like protein 2 [Mus musculus];RecName: Full=SEC14-like protein 2; AltName: Full=Alpha-tocopherol-associated protein; Short=TAP; AltName: Full=Squalene transfer protein; AltName: Full=Supernatant protein factor; Short=SPF;SEC14-like 3 (S. cerevisiae), isoform CRA_a, partial [Homo sapiens]	0	0	0.0127902	0.0394864	0.0320659	0.0367815	0	0.0177324	0.0501932	0	0	4	10	8	8	0	4	11
Aven	ENSMUSG00000003604	cell death regulator Aven isoform 1 [Mus musculus]	0.551941	0.393351	0.407569	0.399696	0.403834	0.565311	0.573977	1.40735	1.32534	175	127	138	132	140	175	168	450	390
Cp	ENSMUSG00000003617	ceruloplasmin, isoform CRA_c, partial [Mus musculus];PREDICTED: ceruloplasmin isoform X2 [Mus musculus];unnamed protein product, partial [Mus musculus]	0.0246902	0.0381517	0.0254361	0.0442847	0.0914612	0.0783618	0.0288672	0.0761295	0.0428803	15	26	17	29	65	49	18	47	25
Crot	ENSMUSG00000003623	peroxisomal carnitine O-octanoyltransferase [Mus musculus];PREDICTED: peroxisomal carnitine O-octanoyltransferase isoform X1 [Mus musculus];unnamed protein product [Mus musculus]	1.22813	0.853773	0.655096	0.64596	1.3147	2.55617	0.718338	2.80508	3.26127	426	301	242	233	498	862	230	980	1046
Rps6ka1	ENSMUSG00000003644	Rps6ka1 protein, partial [Mus musculus];ribosomal protein S6 kinase alpha-1 isoform c [Mus musculus];ribosomal protein S6 kinase alpha-1 isoform X1 [Mesocricetus auratus];ribosomal protein S6 kinase alpha-1 isoform X4 [Zalophus californianus]	8.48615	4.66427	5.75843	8.00493	14.2232	24.9169	5.85796	15.8626	21.2802	2293	1283	1657	2243	4200	6543	1459	4323	5326
Snrnp200	ENSMUSG00000003660	activating signal cointegrator 1 complex subunit 3-like 1, isoform CRA_c, partial [Mus musculus];PREDICTED: LOW QUALITY PROTEIN: U5 small nuclear ribonucleoprotein 200 kDa helicase-like, partial [Ornithorhynchus anatinus];Snrnp200 protein, partial [Mus musculus];PRO2281 [Homo sapiens]	6.50986	3.86242	3.54707	4.50272	6.23652	12.8384	4.14218	12.6431	17.3248	3224	1949	1875	2316	3381	6190	1891	6322	7958
Ciao1	ENSMUSG00000003662	probable cytosolic iron-sulfur protein assembly protein CIAO1 [Mus musculus];unnamed protein product [Mus musculus];PREDICTED: probable cytosolic iron-sulfur protein assembly protein CIAO1, partial [Aptenodytes forsteri]	2.3639	1.30547	1.54666	2.19931	2.61117	4.63928	1.64264	4.97676	5.38569	481	270	335	463	580	916	308	1019	1013
Has1	ENSMUSG00000003665	hyaluronan synthase 1 [Mus musculus]	0	0	0.041293	0	0	0	0	0.083325	0.10579	0	0	6	0	0	0	0	12	13
Taf6l	ENSMUSG00000003680	transmembrane protein 179B precursor [Mus musculus];TAF6-like RNA polymerase II p300/CBP-associated factor-associated factor 65 kDa subunit 6L isoform 1 [Mus musculus];TAF6-like RNA polymerase II, p300/CBP-associated factor (PCAF)-associated factor, isoform CRA_b, partial [Mus musculus]	1.51043	0.916456	1.12809	1.24984	2.1413	3.31121	0.56224	2.40297	3.15677	568	350	452	486	876	1205	197	907	1095
Insig2	ENSMUSG00000003721	insulin induced gene 2, isoform CRA_a, partial [Mus musculus];insulin-induced gene 2 protein isoform 1 [Mus musculus];INSIG2 [Cricetulus griseus];insulin-induced gene 2 protein [Cricetulus griseus];hypothetical protein Celaphus_00015937 [Cervus elaphus hippelaphus]	1.18134	0.736805	0.690491	0.896864	1.37209	2.23244	0.717181	1.88786	2.70822	261	166	164	207	332	481	146	421	556
Kpna6	ENSMUSG00000003731	importin subunit alpha-7 [Mus musculus];importin subunit alpha-7 isoform X1 [Homo sapiens];karyopherin alpha 6, partial [Lytechinus variegatus];importin subunit alpha-7 [Heterocephalus glaber];importin subunit alpha-7 isoform X2 [Carlito syrichta]	1.27291	0.853093	0.744953	1.04117	1.4492	3.27076	0.701988	2.80531	3.04678	545	371	340	462	679	1361	278	1209	1207
Man1a	ENSMUSG00000003746	PREDICTED: mannosyl-oligosaccharide 1,2-alpha-mannosidase IA isoform X1 [Mus musculus];unnamed protein product, partial [Mus musculus]	4.50661	3.10877	2.46841	3.2868	4.37742	8.01979	4.19531	12.7273	16.5002	2587	1816	1512	1958	2748	4479	2220	7374	8782
Itpkc	ENSMUSG00000003752	inositol-trisphosphate 3-kinase C [Mus musculus];inositol-trisphosphate 3-kinase C [Rattus norvegicus]	0.859541	0.544658	0.515935	0.778705	0.854248	1.73324	1.01895	2.77499	2.06215	200	129	128	188	217	391	217	647	442
Coq8b	ENSMUSG00000003762	aarF domain containing kinase 4, isoform CRA_a, partial [Mus musculus];atypical kinase COQ8B, mitochondrial [Mus musculus];Adck4 protein [Mus musculus];PREDICTED: numb-like protein isoform X1 [Marmota marmota marmota]	1.48126	0.537254	0.73617	0.847808	1.70025	3.27275	0.68522	1.82346	3.09938	300	111	159	178	377	644	128	372	581
Brd8	ENSMUSG00000003778	bromodomain-containing protein 8 isoform 1 [Mus musculus];bromodomain-containing protein 8 isoform 3 [Mus musculus];bromodomain containing 8, isoform CRA_e, partial [Mus musculus];bromodomain-containing protein 8 isoform 2 [Mus musculus];bromodomain-containing protein 8 isoform 4 [Mus musculus];bromodomain containing 8, isoform CRA_c [Mus musculus];unnamed protein product [Mus musculus]	1.43915	0.909997	0.967456	1.11033	1.54598	3.40867	1.03893	3.96306	3.47222	971	628	698	780	1142	2237	647	2697	2172
Kif20a	ENSMUSG00000003779	kinesin family member 20A, isoform CRA_a, partial [Mus musculus];kinesin family member 20A, isoform CRA_b, partial [Mus musculus]	1.23849	0.522689	0.36163	0.362242	0.218862	1.85906	0.103754	0.560863	0.64452	298	128	93	91	58	435	23	137	144
Farsa	ENSMUSG00000003808	phenylalanine-tRNA synthetase-like, alpha subunit, isoform CRA_a, partial [Mus musculus];phenylalanine-tRNA synthetase-like, alpha subunit, isoform CRA_b, partial [Mus musculus];phenylalanine--tRNA ligase alpha subunit [Mus musculus];phenylalanine--tRNA ligase alpha subunit isoform X1 [Homo sapiens]	2.82587	1.34992	1.47605	1.78708	1.85154	4.423	1.71904	5.21051	5.61304	813	396	454	536	585	1241	457	1514	1499
Gcdh	ENSMUSG00000003809	glutaryl-Coenzyme A dehydrogenase, isoform CRA_a, partial [Mus musculus];RecName: Full=Glutaryl-CoA dehydrogenase, mitochondrial; Short=GCD; Flags: Precursor	0.991567	0.731568	0.685213	0.562374	0.765677	1.49671	0.598297	2.55957	2.69568	177	132	130	103	150	258	97	454	440
Mast2	ENSMUSG00000003810	microtubule-associated serine/threonine-protein kinase 2 isoform 1 [Mus musculus];microtubule-associated serine/threonine-protein kinase 2 isoform 2 [Mus musculus];microtubule-associated serine/threonine-protein kinase 2 isoform X1 [Microtus ochrogaster];unnamed protein product [Mus musculus];MAST2 isoform 2 [Pongo abelii];hypothetical protein Celaphus_00002595, partial [Cervus elaphus hippelaphu…	2.60697	1.47278	2.63753	1.45483	2.13256	3.00163	2.24284	3.55094	4.42695	1266	728	1365	737	1134	1420	1005	1738	1995
Dnase2a	ENSMUSG00000003812	deoxyribonuclease-2-alpha isoform 1 precursor [Mus musculus];deoxyribonuclease-2-alpha isoform 2 [Mus musculus];deoxyribonuclease-2-alpha isoform 3 precursor [Mus musculus];PREDICTED: microtubule-associated serine/threonine-protein kinase 1 isoform X1 [Mus musculus];mCG145936, partial [Mus musculus]	0.962729	0.667597	0.568039	0.862958	1.12657	2.46374	0.585867	1.59479	2.37061	333	235	210	307	424	821	187	554	753
Rad23a	ENSMUSG00000003813	UV excision repair protein RAD23 homolog A isoform 1 [Mus musculus];RAD23a homolog (S. cerevisiae), isoform CRA_a, partial [Mus musculus];UV excision repair protein RAD23 homolog A isoform 3 [Mus musculus];UV excision repair protein RAD23 homolog A isoform X2 [Urocitellus parryii];unnamed protein product [Mus musculus]	23.7814	28.7829	25.4291	11.4063	15.7431	12.6464	21.473	18.6697	19.128	3884	4782	4427	1936	2814	2012	3230	3079	2898
Calr	ENSMUSG00000003814	calreticulin precursor [Mus musculus];PREDICTED: calreticulin [Jaculus jaculus];calreticulin [Mus pahari]	38.9313	22.219	23.9231	26.0423	30.8577	71.7969	27.7458	80.0177	82.0508	7101	4125	4653	4930	6159	12749	4663	14735	13882
Syce2	ENSMUSG00000003824	synaptonemal complex central element protein 2 isoform 1 [Mus musculus];synaptonemal complex central element protein 2 isoform 2 [Mus musculus]	0.481007	0.131215	0.397782	0.415454	0.110698	0.806972	0.0760816	0.470852	0.29425	61	17	55	56	16	98	9	60	35
Nfat5	ENSMUSG00000003847	NFAT5 isoform 11 [Pan troglodytes];nuclear factor of activated T-cells 5 isoform a [Mus musculus];nuclear factor of activated T-cells 5 isoform b [Mus musculus];nuclear factor of activated T-cells 5 isoform C [Alligator mississippiensis];PREDICTED: nuclear factor of activated T-cells 5 isoform X2 [Mus musculus];nuclear factor of activated T-cells 5 isoform c [Mus musculus];nuclear factor of activ…	2.26671	1.16822	1.23402	1.36101	2.62183	4.51024	1.54793	6.03116	5.06946	2639	1386	1535	1647	3343	5115	1664	7094	5477
Nob1	ENSMUSG00000003848	unnamed protein product, partial [Mus musculus];RNA-binding protein NOB1 [Mus musculus];unnamed protein product [Mus musculus]	2.50931	1.57074	1.4884	1.26568	1.59668	4.24106	1.44744	5.2985	5.6223	556	355	353	292	389	915	298	1185	1153
Nqo1	ENSMUSG00000003849	NAD(P)H dehydrogenase [quinone] 1 [Mus musculus]	0.122993	0.155486	0.168493	0.366794	0.186874	1.48308	0.175604	0.216619	0.308566	13	16	18	38	21	142	16	22	29
Ppfia3	ENSMUSG00000003863	mKIAA0654 protein, partial [Mus musculus]	0	0	0	0	0.0292332	0	0	0.0318771	0	0	0	0	0	11	0	0	11	0
Gys1	ENSMUSG00000003865	glycogen [starch] synthase, muscle [Mus musculus];glycogen [starch] synthase, muscle isoform 2 [Homo sapiens];PREDICTED: glycogen [starch] synthase, muscle [Jaculus jaculus]	0.632486	0.275139	0.281801	0.471757	0.663785	2.11559	0.441151	1.05988	1.79917	194	88	92	151	222	626	126	327	509
Ruvbl2	ENSMUSG00000003868	ruvB-like 2 [Balaenoptera acutorostrata scammoni]	4.03939	1.88705	1.85385	2.24988	2.15013	6.33703	1.96638	5.79107	7.36533	659	313	323	381	384	1006	296	953	1114
Lin7b	ENSMUSG00000003872	protein lin-7 homolog B [Cricetulus griseus];PREDICTED: protein lin-7 homolog B isoform X1 [Fukomys damarensis];PREDICTED: protein lin-7 homolog B [Myotis davidii];protein lin-7 homolog B isoform X5 [Mesocricetus auratus]	0.0233195	0	0.0215979	0	0	0	0.100156	0.147689	0.0943393	3	0	3	0	0	0	10	14	9
Bax	ENSMUSG00000003873	apoptosis regulator BAX [Mus musculus]	14.1784	9.5875	9.58478	11.1058	12.8052	30.5221	6.71645	21.7821	24.2819	781	537	563	635	771	1635	341	1211	1240
Il7r	ENSMUSG00000003882	interleukin-7 receptor subunit alpha isoform 1 precursor [Mus musculus]	10.5497	9.78844	7.56188	6.76216	5.99868	7.94345	10.92	30.7118	25.3507	2143	2024	1638	1426	1334	1571	2044	6299	4777
Tfam	ENSMUSG00000003923	transcription factor A, mitochondrial precursor [Mus musculus];unnamed protein product [Mus musculus];PREDICTED: transcription factor A, mitochondrial isoform X1 [Mus musculus];mitochondrial transcription factor A (plasmid) [Mus musculus]	2.56253	1.34507	1.57235	1.87209	2.09648	3.67623	1.61871	4.80771	5.99098	721	387	473	547	647	1007	420	1366	1564
Zfp81	ENSMUSG00000003929	zinc finger protein 81 [Mus musculus]	0.455954	0.390737	0.238298	0.283261	0.372899	0.647778	0.431193	0.912309	1.03989	192	168	107	124	172	266	167	388	406
Efnb3	ENSMUSG00000003934	ephrin-B3 precursor [Mus musculus]	0.10705	0.047585	0.141771	0.08371	0.066387	0.277467	0.12726	0.509837	0.219871	22	10	31	18	15	55	24	104	42
Mmd	ENSMUSG00000003948	RecName: Full=Small integral membrane protein 36;PREDICTED: monocyte to macrophage differentiation factor isoform X2 [Mus musculus];PREDICTED: monocyte to macrophage differentiation factor isoform X4 [Cebus capucinus imitator];monocyte to macrophage differentiation factor [Mus musculus]	12.2792	7.82795	15.4347	8.30387	11.4017	9.21273	8.86048	13.6182	17.2602	4189	2718	5613	2940	4257	3060	2785	4691	5462
Hlf	ENSMUSG00000003949	hepatic leukemia factor [Mus musculus];PREDICTED: LOW QUALITY PROTEIN: hepatic leukemia factor [Camelus dromedarius]	0	0.0074948	0	0	0.0169378	0.09101	0	0.0279077	0.0382924	0	4	0	0	8	38	0	12	16
Fam162a	ENSMUSG00000003955	protein FAM162A [Mus musculus]	3.54196	1.44743	1.80132	2.0159	1.7866	5.2823	0.85066	4.152	7.3145	143	60	78	85	79	207	32	169	273
Rpl8	ENSMUSG00000003970	PREDICTED: 60S ribosomal protein L8 [Chinchilla lanigera]	262.695	184.705	177.37	192.082	219.534	359.052	222.416	626.848	780.594	14337	10260	10323	10879	13111	19079	11183	34545	39523
Ssbp2	ENSMUSG00000003992	single-stranded DNA-binding protein 2 [Zonotrichia albicollis];Single-stranded DNA-binding protein 2 [Lonchura striata domestica];PREDICTED: single-stranded DNA-binding protein 2-like isoform X2 [Mustela putorius furo];unnamed protein product [Mus musculus];PREDICTED: single-stranded DNA-binding protein 2-like isoform X1 [Mustela putorius furo];ORF2 [Mus musculus domesticus];SSBP2 isoform 16, par…	0.66883	0.497445	0.558472	0.398829	0.457761	0.676741	0.744878	1.19053	1.30033	339	260	303	212	254	335	350	610	613
Fancl	ENSMUSG00000004018	E3 ubiquitin-protein ligase FANCL isoform 1 [Mus musculus];E3 ubiquitin-protein ligase FANCL isoform 2 [Mus musculus];E3 ubiquitin-protein ligase FANCL isoform X6 [Bos indicus x Bos taurus]	0.326842	0.401075	0.414116	0.368788	0.617265	0.710304	0.206801	1.08477	1.46839	71	88	95	83	145	149	41	235	292
Brinp2	ENSMUSG00000004031	BMP/retinoic acid-inducible neural-specific protein 2 precursor [Mus musculus]	0	0.00682095	0.0201836	0	0.0115244	0	0	0.0141785	0	0	4	12	0	8	0	0	8	0
Gstm5	ENSMUSG00000004032	glutathione S-transferase Mu 5 [Mus musculus];glutathione S-transferase Mu 5-like protein [Cricetulus griseus]	3.48304	5.78999	2.95209	3.79855	2.58771	1.3956	6.77905	4.08196	4.7363	284	479	256	321	230	111	507	335	357
Gstm7	ENSMUSG00000004035	glutathione S-transferase Mu 7 isoform 1 [Mus musculus]	0	0	0.0367584	0	0	0.0402616	0.0348387	0.038169	0	0	0	4	0	0	4	4	4	0
Stat3	ENSMUSG00000004040	PREDICTED: signal transducer and activator of transcription 3 isoform X3 [Myotis brandtii];PREDICTED: signal transducer and activator of transcription 3 isoform X1 [Myotis brandtii];PREDICTED: signal transducer and activator of transcription 3-like [Galeopterus variegatus];PREDICTED: signal transducer and activator of transcription 3 isoform X2 [Myotis brandtii];Stat3 protein [Mus musculus];signa…	6.23035	3.0806	3.91387	4.77727	10.0341	20.945	3.11012	10.3819	11.5501	3765	1897	2523	2997	6629	12306	1732	6331	6471
Stat5a	ENSMUSG00000004043	signal transducer and activator of transcription 5A isoform 1 [Mus musculus];Stat5a protein [Mus musculus];signal transducer and activator of transcription 5A isoform 2 [Mus musculus];signal transducer and activator of transcription 5B isoform X1 [Cricetulus griseus]	1.37027	0.911685	0.738519	1.33177	1.70852	3.39753	1.14313	3.3942	3.74998	622	422	359	626	846	1495	479	1550	1574
Cavin1	ENSMUSG00000004044	caveolae-associated protein 1 isoform 1 [Mus musculus];caveolae-associated protein 1 isoform 2 [Mus musculus]	0.550762	0.400621	0.513453	0.532082	0.506422	0.701322	0.301372	0.46416	1.06945	126	93	125	127	126	156	64	107	226
Map3k11	ENSMUSG00000004054	mitogen-activated protein kinase kinase kinase 11 [Mus musculus]	7.01975	3.81926	4.93113	6.45443	12.1788	27.1232	5.27196	14.1525	17.1655	1690	936	1266	1612	3208	6355	1169	3440	3833
Akt2	ENSMUSG00000004056	RAC-beta serine/threonine-protein kinase [Mus musculus];rac protein kinase-beta [Homo sapiens];RAC-beta serine/threonine-protein kinase isoform X1 [Mus pahari];PREDICTED: RAC-beta serine/threonine-protein kinase isoform X1 [Rattus norvegicus];RAC-beta serine/threonine-protein kinase [Tupaia chinensis];PREDICTED: RAC-beta serine/threonine-protein kinase isoform X2 [Mus musculus];PREDICTED: RAC-bet…	4.51379	2.94232	4.19443	3.32919	5.81404	14.29	3.55238	7.09949	9.57938	2042	1354	2023	1563	2877	6284	1480	3241	4017
Dnaja3	ENSMUSG00000004069	hypothetical protein A6R68_04401 [Neotoma lepida];DnaJ (Hsp40) homolog, subfamily A, member 3, isoform CRA_a, partial [Mus musculus];DnaJ (Hsp40) homolog, subfamily A, member 3, isoform CRA_c, partial [Mus musculus]	1.67385	0.797805	1.04836	1.27585	1.5855	2.84716	1.28371	3.3864	4.36647	417	203	279	329	431	689	294	849	1005
Hmox2	ENSMUSG00000004070	heme oxygenase 2 isoform 1 [Mus musculus];PREDICTED: heme oxygenase 2 isoform X2 [Mus musculus];heme oxygenase 2 isoform 2 [Mus musculus]	4.36203	2.26696	2.74431	4.02867	6.65274	17.2361	2.73273	6.35008	8.54185	615	325	412	589	1025	2356	354	902	1115
Cdip1	ENSMUSG00000004071	PREDICTED: cell death-inducing p53-target protein 1 isoform X2 [Myotis brandtii];cell death-inducing p53-target protein 1 isoform X1 [Mus pahari];cell death-inducing p53-target protein 1 isoform X1 [Marmota flaviventris];cell death-inducing p53-target protein 1 isoform 1 [Mus musculus]	1.0933	0.864271	0.7646	1.03968	1.65848	2.42504	0.727035	2.63036	3.09407	400	322	300	395	662	861	245	969	1047
Map3k20	ENSMUSG00000004085	mitogen-activated protein kinase kinase kinase 20 isoform 1 [Mus musculus];PREDICTED: mitogen-activated protein kinase kinase kinase MLT isoform X3 [Nannospalax galili];mitogen-activated protein kinase kinase kinase 20 isoform X6 [Neophocaena asiaeorientalis asiaeorientalis];Mitogen-activated protein kinase kinase kinase MLT [Fukomys damarensis]	0.0998848	0.0450028	0.0671745	0.144476	0.165535	0.125511	0.022399	0.153751	0.193493	65	31	48	97	119	79	14	101	117
Cwc15	ENSMUSG00000004096	spliceosome-associated protein CWC15 homolog isoform X1 [Heterocephalus glaber]	10.9478	5.52442	4.85974	7.46164	9.75069	20.1115	5.81425	15.2433	21.0073	771	396	365	545	751	1378	377	1083	1371
Col5a3	ENSMUSG00000004098	collagen alpha-3(V) chain isoform 1 precursor [Mus musculus]	0.201872	0.0574345	0	0.104521	0.130269	0.449719	0	0.244858	0.380845	88	26	0	47	62	189	0	107	153
Dnmt1	ENSMUSG00000004099	DNA methyltransferase (cytosine-5) 1, isoform CRA_d, partial [Mus musculus];DNA methyltransferase (cytosine-5) 1, isoform CRA_c, partial [Mus musculus];DNA methyltransferase (cytosine-5) 1, isoform CRA_e, partial [Mus musculus]	6.34457	3.91768	3.40303	4.165	3.52911	9.94003	3.85837	9.34738	11.0715	2534	1593	1450	1726	1542	3865	1419	3768	4101
Ppan	ENSMUSG00000004100	suppressor of SWI4 1 homolog [Mus musculus];peter pan homolog (Drosophila), isoform CRA_b, partial [Mus musculus];PREDICTED: suppressor of SWI4 1 homolog isoform X1 [Rousettus aegyptiacus];suppressor of SWI4 1 homolog [Rattus norvegicus]	3.03264	1.65692	1.65715	2.43129	2.06587	5.18114	2.10776	7.89787	8.87494	482	271	283	402	361	803	312	1267	1310
Angptl2	ENSMUSG00000004105	angiopoietin-related protein 2 precursor [Mus musculus];angiopoietin-like 2, isoform CRA_b, partial [Mus musculus];unnamed protein product [Mus musculus]	0.111395	0.0372289	0.0435438	0.0527831	0.142394	0.0815533	0.0704041	0.0638027	0.162145	45	16	19	23	63	32	26	26	61
Cacna1e	ENSMUSG00000004110	PREDICTED: voltage-dependent R-type calcium channel subunit alpha-1E isoform X10 [Mus musculus];PREDICTED: voltage-dependent R-type calcium channel subunit alpha-1E isoform X7 [Mus musculus];PREDICTED: voltage-dependent R-type calcium channel subunit alpha-1E isoform X3 [Mus musculus];voltage-dependent R-type calcium channel subunit alpha-1E [Mus musculus]	0.360471	0.194111	0.195683	0.204609	0.357234	0.857919	0.243132	1.3443	1.14111	568	311	330	335	617	1314	353	2134	1664
Cacna1b	ENSMUSG00000004113	PREDICTED: voltage-dependent N-type calcium channel subunit alpha-1B isoform X10 [Mus musculus]	0	0	0.0118385	0	0	0.0196032	0	0	0	0	0	8	0	0	13	0	0	0
Trmt10a	ENSMUSG00000004127	tRNA methyltransferase 10 homolog A [Mus musculus];similar to RNA (guanine-9-) methyltransferase domain containing 2, isoform CRA_b [Rattus norvegicus]	0.165867	0.0699921	0.0672236	0.102204	0.100327	0.248443	0.169927	0.455665	0.283498	85	37	37	56	56	123	81	234	134
Etv1	ENSMUSG00000004151	ETS translocation variant 1 isoform a [Mus musculus]	0	0	0	0	0.0155722	0	0.0103642	0.0196203	0.0206998	0	0	0	0	7	0	4	8	8
Kifc2	ENSMUSG00000004187	kinesin-like protein KIFC2 isoform 1 precursor [Mus musculus]	0.239071	0.247667	0.124536	0.241995	0.352264	0.59479	0.39755	1.02661	1.39748	48	51	27	50	77	116	73	207	258
Psap	ENSMUSG00000004207	prosaposin isoform A precursor [Mus musculus];prosaposin isoform C precursor [Mus musculus];prosaposin isoform B precursor [Mus musculus];prosaposin isoform F [Mus musculus]	149.827	66.0196	111.063	154.33	274.892	490.055	69.1952	192.511	331.309	26033	11675	20578	27827	52263	82891	11077	33774	53401
Ikbkg	ENSMUSG00000004221	NF-kappa-B essential modulator isoform 4 [Mus musculus];NF-kappa-B essential modulator isoform 3 [Mus musculus];NF-kappa-B essential modulator isoform 5 [Mus musculus]	1.69067	1.12108	0.967148	1.15609	1.95624	3.8208	1.45351	2.88999	3.35523	872	590	531	618	1104	1912	691	1500	1602
Wars2	ENSMUSG00000004233	tryptophan--tRNA ligase, mitochondrial precursor [Mus musculus];PREDICTED: tryptophan--tRNA ligase, mitochondrial isoform X4 [Mus musculus];unnamed protein product [Mus musculus]	0.279304	0.328887	0.187522	0.351395	0.279775	0.594351	0.205566	0.826422	1.09119	106	127	77	138	116	218	72	316	382
Atn1	ENSMUSG00000004263	atrophin-1 [Mus musculus];PREDICTED: atrophin-1 [Myotis davidii];atrophin-1 [Mus caroli]	2.75251	2.02159	1.76246	2.09385	2.56089	7.66883	2.39875	5.90728	6.26498	888	664	607	700	904	2406	712	1921	1873
Phb2	ENSMUSG00000004264	PREDICTED: prohibitin-2 isoform X1 [Mandrillus leucophaeus];PREDICTED: prohibitin-2 [Tursiops truncatus];prohibitin-2 [Mus musculus];prohibitin-2 [Pongo abelii];prohibitin-2 [Camelus ferus];hypothetical protein A6R68_17237 [Neotoma lepida]	6.49801	3.66647	3.37648	4.31125	5.42682	10.8673	3.59644	11.2291	14.5936	1532	880	850	1055	1402	2493	784	2673	3191
Ptpn6	ENSMUSG00000004266	tyrosine-protein phosphatase non-receptor type 6 isoform a [Mus musculus];tyrosine-protein phosphatase non-receptor type 6 isoform b [Mus musculus];viable motheaten/hematopoietic cell protein-tyrosine phosphatase, partial [Mus sp.];PTPN6 [Cricetulus griseus]	59.2975	29.5591	33.9408	50.5024	76.9947	177.217	37.0034	102.746	117.891	10524	5340	6425	9301	14951	30612	6049	18408	19406
Eno2	ENSMUSG00000004267	Eno2 protein, partial [Mus musculus];gamma-enolase isoform X1 [Dasypus novemcinctus];gamma-enolase isoform 1 [Mus musculus]	0.0199179	0.0207573	0.019434	0.0118611	0.0121894	0.0675808	0.0130697	0.0573156	0.0203604	6	7	7	4	4	20	4	19	6
Emg1	ENSMUSG00000004268	ribosomal RNA small subunit methyltransferase NEP1 [Mus musculus];EMG1 nucleolar protein homolog (S. cerevisiae), isoform CRA_c [Mus musculus]	9.54816	7.0532	7.90636	8.55651	8.30316	18.1005	8.19066	23.6244	25.946	851	641	752	791	809	1569	673	2123	2142
Lpcat3	ENSMUSG00000004270	lysophospholipid acyltransferase 5 [Mus musculus];lysophospholipid acyltransferase 5 isoform X1 [Cricetulus griseus];unnamed protein product, partial [Mus musculus]	1.84098	1.55313	1.4886	1.99779	3.72202	6.72436	1.46792	3.32552	4.39081	384	331	333	432	846	1359	281	699	846
Atp6v1f	ENSMUSG00000004285	V-type proton ATPase subunit F [Pan paniscus];PREDICTED: V-type proton ATPase subunit F [Ceratotherium simum simum];mCG9139, isoform CRA_a, partial [Mus musculus]	15.3253	14.3107	20.0306	15.8392	19.3357	31.2755	14.2324	23.7153	31.6265	1033	981	1438	1107	1425	2050	883	1613	1976
Il12b	ENSMUSG00000004296	interleukin-12 subunit beta precursor [Mus musculus]	0.152137	0.0265084	0.0458822	0	0	0.063561	0	0.0462291	0	19	4	7	0	0	8	0	6	0
Clcn5	ENSMUSG00000004317	PREDICTED: H(+)/Cl(-) exchange transporter 5 isoform X3 [Mus musculus];H(+)/Cl(-) exchange transporter 5 isoform 2 [Mus musculus]	0.468835	0.197646	0.181379	0.220351	0.326688	0.780361	0.258297	0.863892	0.588301	341	146	141	167	261	552	173	633	396
Clcn3	ENSMUSG00000004319	H(+)/Cl(-) exchange transporter 3 isoform c [Mus musculus];H(+)/Cl(-) exchange transporter 3 isoform X3 [Loxodonta africana];PREDICTED: H(+)/Cl(-) exchange transporter 3 isoform X1 [Mus musculus];H(+)/Cl(-) exchange transporter 3 isoform 4 [Cricetulus griseus];H(+)/Cl(-) exchange transporter 3 isoform e [Mus musculus];H(+)/Cl(-) exchange transporter 3 isoform b [Mus musculus];H(+)/Cl(-) exchange …	1.13762	0.716411	0.926094	0.821655	1.16912	1.35296	0.771204	1.86703	1.87814	1234	793	1072	924	1389	1427	771	2041	1888
Hif3a	ENSMUSG00000004328	hypoxia-inducible factor 3-alpha isoform 1 [Mus musculus]	0	0.00918577	0.021593	0.016838	0.0254287	0	0	0.0689095	0.0301637	0	4	10	8	12	0	0	30	12
Pde1c	ENSMUSG00000004347	calcium/calmodulin-dependent 3',5'-cyclic nucleotide phosphodiesterase 1C isoform d [Mus musculus];calcium/calmodulin-dependent 3',5'-cyclic nucleotide phosphodiesterase 1C isoform a [Mus musculus];phosphodiesterase 1C, isoform CRA_f, partial [Mus musculus]	0.0144912	0.00446047	0	0.0209858	0.0161737	0.0151039	0.0051957	0.0599634	0.0282802	12	4	0	19	15	12	4	50	22
Utp20	ENSMUSG00000004356	small subunit processome component 20 homolog [Mus musculus]	0.950976	0.615709	0.483026	0.694223	0.748542	1.8168	0.929301	2.98875	3.34271	532	351	288	403	458	989	479	1688	1734
Spic	ENSMUSG00000004359	transcription factor Spi-C [Mus musculus];Ets-protein Spi-C [Mus musculus]	0.288888	0.153476	0.259133	0.204517	0.288199	1.30141	0	0.161756	0.190952	71	38	68	53	78	310	0	40	45
Cul3	ENSMUSG00000004364	mKIAA0617 protein, partial [Mus musculus];PREDICTED: cullin-3 isoform X2 [Chrysochloris asiatica];cullin-3 isoform X2 [Eptesicus fuscus];PREDICTED: cullin-3 isoform X2 [Mus musculus];PREDICTED: cullin-3 isoform X2 [Rattus norvegicus]	6.41783	3.71635	3.348	4.369	5.87209	13.601	4.14717	12.943	13.6223	1981	1169	1102	1401	1984	4087	1181	4034	3901
Sst	ENSMUSG00000004366	somatostatin precursor [Mus musculus]	0	0	0	0	0.095743	0	0	0	0	0	0	0	0	4	0	0	0	0
Large1	ENSMUSG00000004383	LARGE xylosyl- and glucuronyltransferase 1 isoform X1 [Macaca nemestrina];LARGE xylosyl- and glucuronyltransferase 1 isoform X1 [Microcebus murinus];Large protein, partial [Mus musculus]	0.00721308	0.0135967	0.0218957	0.0230918	0.0595197	0.0467296	0.0257504	0.0391567	0.137359	4	7	12	12	34	23	12	20	65
Ddx56	ENSMUSG00000004393	probable ATP-dependent RNA helicase DDX56 [Mus musculus];niemann-Pick C1-like protein 1 [Cricetulus griseus];PREDICTED: probable ATP-dependent RNA helicase DDX56 isoform X1 [Mus musculus];unnamed protein product [Mus musculus]	2.44515	1.00443	1.243	1.90875	1.73509	3.13648	1.10056	3.6133	5.51874	394	166	215	319	306	492	164	586	823
Tmed4	ENSMUSG00000004394	transmembrane emp24 domain-containing protein 4 precursor [Mus musculus];PREDICTED: transmembrane emp24 domain-containing protein 4 isoform X2 [Macaca mulatta]	2.99918	1.21176	2.01222	2.51429	3.64714	7.13756	2.31958	5.16892	7.20479	415	171	297	361	551	959	296	721	923
Bid	ENSMUSG00000004446	BH3 interacting domain death agonist, isoform CRA_a, partial [Mus musculus];BH3-interacting domain death agonist [Mus musculus]	3.60223	2.08105	2.66623	3.99291	5.74057	14.4476	1.84891	5.60123	6.50936	812	478	640	933	1414	3163	384	1273	1359
Ralb	ENSMUSG00000004451	ras-related protein Ral-B-like protein [Cricetulus griseus];unnamed protein product [Mus musculus]	1.25412	0.718245	0.904591	1.65524	2.91892	8.24302	0.422877	1.33923	2.144	393	229	302	538	998	2507	123	424	622
Ppp1cc	ENSMUSG00000004455	PREDICTED: serine/threonine-protein phosphatase PP1-gamma catalytic subunit [Camelus dromedarius];PREDICTED: LOW QUALITY PROTEIN: serine/threonine-protein phosphatase PP1-gamma catalytic subunit [Panthera tigris altaica];serine/threonine-protein phosphatase PP1-gamma catalytic subunit isoform 2 [Rattus norvegicus];PREDICTED: serine/threonine-protein phosphatase PP1-gamma catalytic subunit isoform…	13.7924	8.63619	8.29646	8.79027	14.0309	32.2386	8.5473	26.0545	31.5318	2994	1909	1920	1980	3333	6808	1709	5707	6346
Dnajb11	ENSMUSG00000004460	dnaJ homolog subfamily B member 11 [Pan paniscus];dnaJ homolog subfamily B member 11 precursor [Rattus norvegicus]	4.98309	2.93876	2.88991	4.61172	5.54365	11.7647	2.95545	8.66118	11.1803	1022	613	632	981	1243	2349	558	1794	2126
Tbccd1	ENSMUSG00000004462	PREDICTED: TBCC domain-containing protein 1 isoform X2 [Mus musculus]	0.900208	0.678257	0.598744	0.63666	1.03034	1.72965	0.874192	2.24824	2.70362	154	119	110	114	193	289	138	389	430
Clec11a	ENSMUSG00000004473	C-type lectin domain family 11 member A precursor [Mus musculus]	0.03215	0	0.030149	0.03098	0	0	0.025998	0	0.051983	4	0	4	4	0	0	3	0	6
Zfp324	ENSMUSG00000004500	zinc finger protein 324, partial [Mus musculus];zinc finger protein 324A isoform 1 [Mus musculus]	0.130563	0.0342691	0.171602	0.170555	0.327721	0.478084	0.115638	0.218823	0.500205	40	11	56	54	109	141	33	68	141
Gab2	ENSMUSG00000004508	GRB2-associated-binding protein 2 isoform 1 [Mus musculus]	1.60592	0.728845	1.27399	1.98611	3.96062	8.97507	0.897759	1.81473	1.79886	610	282	516	783	1646	3318	315	696	634
Coro1c	ENSMUSG00000004530	Coronin, actin binding protein 1C [Mus musculus];coronin, actin binding protein, 1C variant, partial [Homo sapiens];coronin-3 [Mus musculus];coronin-1C isoform X4 [Homo sapiens];coronin-1C [Mus pahari];CORO1C isoform 11 [Pongo abelii];coronin-1C isoform X1 [Ictidomys tridecemlineatus]	2.66786	1.20982	1.63505	2.15407	3.83516	9.13915	1.28042	3.26468	4.14692	1635	756	1070	1370	2571	5449	725	2021	2357
Tax1bp1	ENSMUSG00000004535	tax1-binding protein 1 homolog isoform 1 [Mus musculus];tax1-binding protein 1 isoform X4 [Theropithecus gelada];tax1-binding protein 1 isoform X1 [Enhydra lutris kenyoni];unnamed protein product [Mus musculus];tax1-binding protein 1 isoform X5 [Eptesicus fuscus];Tax1 (human T-cell leukemia virus type I) binding protein 1 [Mus musculus]	12.8364	10.842	9.04383	7.36936	11.0382	16.3105	9.04972	18.3822	18.2962	5374	4619	4037	3203	5056	6648	3492	7770	7105
Ctse	ENSMUSG00000004552	cathepsin E preproprotein [Mus musculus];procathepsin E [Mus musculus]	7.43457	8.90494	7.73591	3.71769	6.79674	10.9438	8.67127	6.21202	6.93992	1493	1820	1657	775	1493	2139	1605	1260	1293
Ndrg2	ENSMUSG00000004558	protein NDRG2 isoform 3 [Mus musculus];protein NDRG2 isoform 4 [Mus musculus]	0.921458	0.915244	1.47318	0.543975	0.889491	1.11197	0.546529	0.91382	1.35602	126	128	215	78	133	149	69	127	173
Mettl17	ENSMUSG00000004561	methyltransferase 11 domain containing 1, isoform CRA_b, partial [Mus musculus];methyltransferase-like protein 17, mitochondrial precursor [Mus musculus]	1.16821	0.78211	0.557339	0.699682	1.08795	1.77085	1.09429	2.95933	3.70321	301	205	154	188	306	440	261	757	873
Arhgef40	ENSMUSG00000004562	mFLJ00128 protein, partial [Mus musculus];PREDICTED: rho guanine nucleotide exchange factor 40 isoform X1 [Mus musculus];rho guanine nucleotide exchange factor 40 isoform 1 [Mus musculus];rho guanine nucleotide exchange factor 40 isoform 3 [Mus musculus];hypothetical protein, partial [Homo sapiens];similar to FLJ00128 protein (predicted), isoform CRA_d [Rattus norvegicus];RIKEN cDNA E130112L23, i…	0.0694829	0.0102893	0.0239953	0.0263501	0.0260418	0.0384033	0.0254729	0.0210573	0.0770675	49	7	17	19	21	26	16	14	48
Pnpla6	ENSMUSG00000004565	patatin-like phospholipase domain containing 6, isoform CRA_c, partial [Mus musculus];patatin-like phospholipase domain containing 6, isoform CRA_e, partial [Mus musculus]	1.48097	0.844137	0.969619	0.965643	1.71668	2.31637	1.50811	3.14762	3.9501	422	245	295	286	536	642	396	905	1044
Mcoln1	ENSMUSG00000004567	mucolipin-1 [Mus musculus];mucolipidin [Homo sapiens];mucolipin-1 isoform X10 [Loxodonta africana];PREDICTED: LOW QUALITY PROTEIN: mucolipin-1 [Panthera tigris altaica];mucolipin 1, isoform CRA_c, partial [Mus musculus]	1.48036	0.931501	1.16293	1.70662	2.18484	3.92888	0.888924	4.57452	5.36228	309	199	259	368	497	792	172	956	1029
Arhgef18	ENSMUSG00000004568	unnamed protein product [Mus musculus];rho/rac guanine nucleotide exchange factor (GEF) 18 [Mus musculus];mKIAA0521 protein, partial [Mus musculus];Arhgef18 protein, partial [Mus musculus]	6.74718	4.36079	3.94319	5.73251	7.37933	16.2503	5.5236	19.3887	21.3512	3588	2360	2237	3164	4294	8411	2707	10408	10530
Pkn2	ENSMUSG00000004591	serine/threonine-protein kinase N2 [Mus musculus];unnamed protein product [Mus musculus]	3.17797	2.20895	1.95855	1.94513	2.58386	3.70128	2.61899	4.75537	4.82349	1496	1059	984	951	1331	1696	1136	2260	2106
Cd33	ENSMUSG00000004609	myeloid cell surface antigen CD33 isoform 1 precursor [Mus musculus];PREDICTED: myeloid cell surface antigen CD33 isoform X1 [Mus musculus]	5.50215	2.01853	3.37823	7.9168	25.0334	97.4084	0.93385	2.72557	5.03309	897	335	588	1339	4460	15438	141	449	761
Etfb	ENSMUSG00000004610	electron transfer flavoprotein subunit beta [Mus musculus];PREDICTED: electron transfer flavoprotein subunit beta isoform X3 [Mandrillus leucophaeus]	6.40318	2.66483	3.65255	4.23981	5.89095	9.8369	2.65021	6.93378	9.284	463	196	281	318	466	691	177	506	623
Nkg7	ENSMUSG00000004612	protein NKG7 [Mus musculus]	28.3298	16.673	16.8745	24.0672	8.52205	48.8625	12.9901	38.1737	26.3069	1575	944	1001	1389	519	2645	666	2143	1357
Stxbp2	ENSMUSG00000004626	PREDICTED: syntaxin-binding protein 2 [Peromyscus maniculatus bairdii];syntaxin-binding protein 2 isoform X2 [Pteropus vampyrus];syntaxin-binding protein 2 isoform X1 [Mus pahari];Stxbp2 protein, partial [Mus musculus];syntaxin-binding protein 2 isoform 2 [Mus musculus];PREDICTED: syntaxin-binding protein 2 isoform X2 [Mus musculus];syntaxin binding protein 2, isoform CRA_c, partial [Mus musculus]	7.37801	3.60931	5.02127	6.5191	11.3854	25.8823	4.06559	11.1952	14.7728	1950	973	1416	1786	3288	6642	994	2982	3615
Sgce	ENSMUSG00000004631	epsilon-sarcoglycan isoform 4 [Mus musculus];epsilon-sarcoglycan isoform 1 [Mus musculus];epsilon-sarcoglycan, partial [Mus musculus];PREDICTED: epsilon-sarcoglycan isoform X1 [Mus musculus];PREDICTED: epsilon-sarcoglycan isoform X5 [Mus musculus]	0.546003	0.354559	0.717631	0.352271	0.427993	0.320464	0.256447	0.349269	0.269667	109	71	151	74	94	62	48	71	50
Chn2	ENSMUSG00000004633	uncharacterized protein LOC103882937 [Papio anubis];beta-chimaerin isoform 2 [Mus musculus];beta-chimaerin isoform X5 [Pongo abelii];beta-chimaerin isoform 3 [Mus musculus];PREDICTED: beta-chimaerin [Camelus ferus]	0.369099	0.182857	0.233941	0.352774	0.26608	0.690038	0.0878966	0.545671	0.204875	136	69	91	136	107	246	31	202	71
Wwox	ENSMUSG00000004637	WW domain-containing oxidoreductase [Mus musculus];PREDICTED: WW domain-containing oxidoreductase isoform X5 [Mus musculus];PREDICTED: WW domain-containing oxidoreductase isoform X6 [Mus musculus];PREDICTED: WW domain-containing oxidoreductase isoform X8 [Mus musculus];unnamed protein product [Mus musculus];WW-domain oxidoreductase, partial [Mus musculus]	0.112946	0.108065	0.10347	0.114841	0.154387	0.325725	0.0764906	0.355556	0.336812	75	72	72	79	110	205	46	234	204
Slbp	ENSMUSG00000004642	unnamed protein product [Mus musculus];histone RNA hairpin-binding protein isoform 2 [Mus musculus];histone RNA hairpin-binding protein isoform 1 [Mus musculus];unnamed protein product, partial [Mus musculus];histone RNA hairpin-binding protein [Rattus norvegicus];histone RNA hairpin-binding protein isoform 3 [Mus musculus]	4.37772	2.18716	2.5132	2.57196	2.59876	7.19369	2.61437	8.91703	6.83605	1244	634	763	761	810	1987	686	2555	1800
Aqp1	ENSMUSG00000004655	aquaporin-1 [Mus musculus]	3.73474	3.12815	5.528	2.29838	4.03339	2.89185	1.9927	2.62515	2.13385	622	530	981	397	735	469	306	441	330
Arid3b	ENSMUSG00000004661	Arid3b protein [Mus musculus];AT-rich interactive domain-containing protein 3B [Mus musculus];unnamed protein product [Mus musculus];AT-rich interactive domain-containing protein 3B isoform X3 [Eptesicus fuscus]	1.43284	0.912883	0.862517	1.29414	1.82046	4.70094	1.1571	4.42668	4.38806	726	474	468	683	1008	2316	541	2260	2059
Cnn2	ENSMUSG00000004665	calponin-2 [Mus musculus]	37.2465	25.8802	36.4787	30.8738	53.8106	113.598	24.775	60.3602	88.0453	5802	4103	6059	4991	9172	17226	3555	9493	12722
Polr2e	ENSMUSG00000004667	DNA-directed RNA polymerases I, II, and III subunit RPABC1 isoform X1 [Eumetopias jubatus];unnamed protein product [Mus musculus];DNA-directed RNA polymerases I, II, and III subunit RPABC1 [Tupaia chinensis];DNA-directed RNA polymerases I, II, and III subunit RPABC1 isoform X2 [Papio anubis];hypothetical protein DV515_00016545 [Erythrura gouldiae]	4.46491	2.39642	2.77346	3.77826	4.72757	9.39279	3.02361	8.25429	11.255	757	415	503	665	877	1549	474	1412	1768
Abca13	ENSMUSG00000004668	mCG145627, partial [Mus musculus];ATP-binding cassette sub-family A member 13 [Mus musculus]	0.0204224	0	0.0228536	0.0150319	0.11383	0.587042	0	0.0194749	0	26	0	31	20	156	716	0	25	0
Myo9b	ENSMUSG00000004677	unconventional myosin-IXb isoform 3 [Mus musculus];unconventional myosin-IXb isoform 1 [Mus musculus]	7.2758	4.36397	4.97556	5.79712	9.71897	24.1591	4.85617	15.5092	16.0232	3362	2053	2452	2780	4914	10867	2068	7236	6868
Hdac9	ENSMUSG00000004698	histone deacetylase 9 isoform 2 [Mus musculus]	1.16084	0.375742	0.135186	0.57011	0.354566	1.6966	0.478384	2.58342	3.0081	326	108	41	166	109	463	124	731	782
Ly9	ENSMUSG00000004707	T-lymphocyte surface antigen Ly-9 isoform 1 precursor [Mus musculus];T-lymphocyte surface antigen Ly-9 isoform 2 [Mus musculus]	10.8348	6.66532	5.78225	6.96081	7.78466	16.2328	6.21944	20.8797	19.7948	2271	1423	1293	1515	1786	3312	1203	4417	3848
Cd244a	ENSMUSG00000004709	natural killer cell receptor 2B4 precursor [Mus musculus];unnamed protein product [Mus musculus];NK cell receptor 2B4 splice variant [Mus musculus]	3.27455	1.04557	1.9875	2.65564	7.11769	13.5032	1.09009	3.60587	3.14503	1012	331	656	852	2407	4060	313	1125	903
Adgre1	ENSMUSG00000004730	EGF-like module containing, mucin-like, hormone receptor-like sequence 1, isoform CRA_c, partial [Mus musculus]	5.32358	2.57946	4.39767	5.43095	12.9683	19.005	2.22582	7.66548	8.78746	1094	540	965	1159	2916	3803	422	1591	1675
Mtfp1	ENSMUSG00000004748	mitochondrial fission process protein 1 [Mus musculus];mitochondrial protein, 18 kDa, isoform CRA_a [Rattus norvegicus]	0.141163	0	0.198622	0.0832514	0.158456	0.228752	0.0864136	0.236281	0.739523	16	0	24	10	20	25	9	27	76
Rab23	ENSMUSG00000004768	RAB23, member RAS oncogene family, isoform CRA_b, partial [Mus musculus];ras-related protein Rab-23 [Mus musculus]	0.0773493	0.0755734	0.111484	0.117791	0.211312	0.780974	0.0589074	0.384824	0.402386	42	41	63	66	126	404	30	206	198
Rab11a	ENSMUSG00000004771	unnamed protein product [Homo sapiens];PREDICTED: ras-related protein Rab-11A isoform X6 [Colobus angolensis palliatus];PREDICTED: ras-related protein Rab-11A [Dipodomys ordii];Ras-related protein Rab-11A, partial [Bos mutus]	5.33475	3.15366	5.24355	3.73024	6.97201	12.4222	3.25472	6.16614	7.57607	1014	610	1061	735	1449	2294	571	1181	1334
Eif2b2	ENSMUSG00000004788	translation initiation factor eIF-2B subunit beta [Mus musculus];eukaryotic translation initiation factor 2B, subunit 2 beta, isoform CRA_d [Mus musculus];unnamed protein product [Mus musculus]	4.35377	3.44611	3.0482	3.6587	5.23658	10.4144	2.60004	7.70989	10.1911	524	422	391	455	686	1213	288	932	1132
Dlst	ENSMUSG00000004789	dihydrolipoyllysine-residue succinyltransferase component of 2-oxoglutarate dehydrogenase complex, mitochondrial [Mus musculus]	8.12198	4.23642	5.20501	7.00604	9.42435	18.3098	5.03891	15.9331	18.2326	1423	756	973	1274	1807	3123	814	2819	2964
Pgf	ENSMUSG00000004791	placental growth factor, isoform CRA_b [Mus musculus]	0	0	0	0.034891	0.036252	0.061118	0.037425	0	0.386135	0	0	0	4	4	6	4	0	36
Ulk2	ENSMUSG00000004798	mKIAA0623 protein, partial [Mus musculus];serine/threonine-protein kinase ULK2 [Mus musculus]	1.73954	0.918744	1.22769	1.30558	2.13105	4.67239	1.39993	4.51578	4.7896	659	355	497	513	883	1722	489	1727	1683
Ccl24	ENSMUSG00000004814	chemokine (C-C motif) ligand 24, isoform CRA_a, partial [Mus musculus]	0	0	0	0.08281	0	0.048832	0	0	0	0	0	0	8	0	4	0	0	0
Dgkq	ENSMUSG00000004815	diacylglycerol kinase theta isoform 1 [Mus musculus]	0.943475	0.415072	0.400306	0.519136	0.748062	1.7689	0.599302	1.85936	1.86652	436	195	197	248	376	788	255	859	792
Grap	ENSMUSG00000004837	GRAP [Cricetulus griseus]	15.7416	10.5658	8.73554	10.5226	10.3791	24.4433	9.65726	32.3118	44.0165	1788	1221	1058	1240	1291	2702	1011	3705	4636
Pou1f1	ENSMUSG00000004842	Pou1f1 protein, partial [Rattus norvegicus]	0	0	0	0	0	0.00678215	0	0.0243882	0	0	0	0	0	0	2	0	7	0
Chmp2b	ENSMUSG00000004843	charged multivesicular body protein 2b [Ictidomys tridecemlineatus]	3.75334	1.90125	2.46251	2.50088	5.55844	10.306	2.23464	7.57616	8.75703	437	226	306	303	708	1168	240	891	946
Plod3	ENSMUSG00000004846	multifunctional procollagen lysine hydroxylase and glycosyltransferase LH3 precursor [Mus musculus];PREDICTED: procollagen-lysine,2-oxoglutarate 5-dioxygenase 3 isoform X1 [Mus musculus]	3.44248	1.39816	2.61319	2.85748	7.74214	10.9027	1.96045	5.35648	9.52485	988	411	800	851	2427	3040	519	1550	2531
Ap1s1	ENSMUSG00000004849	PREDICTED: AP-1 complex subunit sigma-1A [Fukomys damarensis];AP-1 complex subunit sigma-1A [Homo sapiens];AP-1 complex subunit sigma-1A [Pteropus alecto];PREDICTED: AP-1 complex subunit sigma-1A [Equus przewalskii];PREDICTED: AP-1 complex subunit sigma-1A isoform X1 [Mus musculus]	2.56622	2.0186	2.04351	2.87396	3.25826	5.98562	1.66225	2.75224	4.91093	360	288	305	418	497	813	214	388	636
Mapk13	ENSMUSG00000004864	mitogen-activated protein kinase 13 [Mus musculus];mitogen-activated protein kinase 13 [Mus caroli]	1.82793	0.795229	0.989977	2.06167	6.61019	21.569	0.334879	0.92211	1.04336	176	78	102	206	693	2012	30	90	94
Srpk1	ENSMUSG00000004865	SRSF protein kinase 1 [Mus musculus];protein kinase [Mus musculus];PREDICTED: SRSF protein kinase 1 isoform X2 [Chlorocebus sabaeus];SRSF protein kinase 1 isoform X2 [Piliocolobus tephrosceles]	2.1643	1.98654	1.49467	1.67623	1.76992	3.1436	2.74735	7.4461	7.24948	1325	1239	975	1065	1186	1873	1548	4596	4110
Lbr	ENSMUSG00000004880	lamin B receptor, partial [Mus musculus];Lbr protein, partial [Mus musculus];delta(14)-sterol reductase [Mus musculus];lamin-B receptor isoform X1 [Odocoileus virginianus texanus]	12.4673	8.30148	6.96184	11.7852	18.9682	59.4379	8.07018	23.035	23.4648	3760	2549	2240	3688	6259	17446	2242	7013	6564
Crabp2	ENSMUSG00000004885	cellular retinoic acid-binding protein 2 [Mus musculus];PREDICTED: cellular retinoic acid-binding protein 2-like [Rattus norvegicus]	0.0591002	0.0907802	0	0.0503494	0.0433816	0.143331	0.0772934	0.0795119	0.092381	5	8	0	5	4	12	6	8	9
Nes	ENSMUSG00000004891	nestin, isoform CRA_a, partial [Mus musculus]	0.124466	0.060985	0.0247475	0.132399	0.243653	0.0891048	0.0395476	0.056464	0	51	26	11	56	109	36	15	24	0
Bcan	ENSMUSG00000004892	brevican core protein isoform 1 precursor [Mus musculus]	0	0	0	0	0	0.0158611	0	0	0	0	0	0	0	0	4	0	0	0
Hapln2	ENSMUSG00000004894	hyaluronan and proteoglycan link protein 2 isoform X1 [Microtus ochrogaster]	0	0	0	0	0	0.0271863	0	0.0306997	0	0	0	0	0	0	4	0	5	0
Prcc	ENSMUSG00000004895	proline-rich protein PRCC [Mus musculus]	5.90847	4.15044	3.37984	4.00827	5.11171	10.1966	4.61273	12.0607	13.0193	786	562	479	553	744	1320	565	1619	1606
Rrnad1	ENSMUSG00000004896	cDNA sequence BC023814, isoform CRA_c, partial [Mus musculus];PREDICTED: protein RRNAD1 isoform X1 [Mus musculus];protein RRNAD1 [Mus musculus];BC023814 protein [Mus musculus];PREDICTED: protein RRNAD1 isoform X2 [Mus musculus]	0.796349	0.481405	0.49843	0.764932	0.994382	1.69828	0.594867	1.77744	2.21794	325	200	217	324	442	670	224	726	831
Hdgf	ENSMUSG00000004897	hepatoma-derived growth factor isoform 1 [Mus musculus];hepatoma-derived growth factor isoform 2 [Mus musculus];hepatoma derived growth factor [Mus musculus domesticus];hepatoma-derived growth factor, isoform CRA_c [Mus musculus]	9.37915	6.26357	7.04647	7.66975	9.37968	17.9699	5.55545	15.5754	18.8341	1709	1161	1368	1450	1868	3184	933	2862	3180
Slc25a18	ENSMUSG00000004902	mitochondrial glutamate carrier 2 [Mus musculus]	0.052379	0.042836	0	0.016626	0.18879	0.184818	0.070568	0.268825	0.22335	5	4	0	2	18	16	6	24	18
Thop1	ENSMUSG00000004929	thimet oligopeptidase [Mus musculus];Thop1 protein [Mus musculus];RecName: Full=Thimet oligopeptidase	0.353376	0.429946	0.185931	0.328967	0.238327	0.705913	0.235892	0.443094	0.610023	115	142	65	112	85	221	71	145	184
Apba3	ENSMUSG00000004931	amyloid-beta A4 precursor protein-binding family A member 3 [Mus musculus]	1.89226	1.48464	1.69289	1.51894	2.97396	7.22663	2.22152	5.36127	5.8909	253	202	241	211	434	939	273	722	729
Matk	ENSMUSG00000004933	megakaryocyte-associated tyrosine kinase, isoform CRA_e, partial [Mus musculus];megakaryocyte-associated tyrosine-protein kinase isoform 1 [Mus musculus];nonreceptor protein-tyrosine kinase [Mus sp.];unnamed protein product [Mus musculus];PREDICTED: megakaryocyte-associated tyrosine-protein kinase isoform X1 [Mus musculus];HYL tyrosine kinase [Mus musculus]	0.543034	0.292807	0.454425	0.642236	0.7782	0.939501	0.377524	1.34702	1.89029	161	90	145	196	250	271	103	399	512
Pias4	ENSMUSG00000004934	E3 SUMO-protein ligase PIAS4 [Mus musculus]	1.86531	0.941326	1.19901	1.33576	1.8251	4.13701	1.10561	3.86689	4.70518	543	281	373	405	581	1171	299	1135	1269
Map2k1	ENSMUSG00000004936	dual specificity mitogen-activated protein kinase kinase 1 [Mus musculus];dual specificity mitogen-activated protein kinase kinase 1-like [Cricetulus griseus]	9.48446	4.89512	5.60154	7.54539	12.2546	19.8305	5.93633	17.9485	20.8696	2039	1071	1284	1683	2880	4146	1176	3894	4158
Sgta	ENSMUSG00000004937	small glutamine-rich tetratricopeptide repeat-containing protein alpha isoform 1 [Mus musculus]	5.60834	3.32667	4.11521	5.21213	6.35335	17.5498	3.39479	10.178	11.72	700	423	548	675	867	2131	390	1282	1356
Tmem242	ENSMUSG00000004945	transmembrane protein 242 [Mus musculus];unnamed protein product [Mus musculus]	2.62583	1.42475	1.72018	1.51652	2.76978	3.40638	1.06371	3.63409	3.59362	307	169	215	185	353	387	115	429	389
Dtx2	ENSMUSG00000004947	deltex 2 homolog (Drosophila), isoform CRA_c, partial [Mus musculus];deltex 2 homolog (Drosophila), isoform CRA_d, partial [Mus musculus];mKIAA1528 protein, partial [Mus musculus]	1.04282	0.642506	0.668187	0.870023	1.15519	2.65249	0.949552	2.57631	2.81801	465	293	319	403	565	1152	391	1160	1165
Hspb1	ENSMUSG00000004951	heat shock protein beta-1 [Mus musculus]	0.187206	0.119614	0.0838984	0	0	0.0981867	0	0.150706	0.336211	13	8	6	0	0	8	0	10	21
Rasa4	ENSMUSG00000004952	mKIAA0538 protein, partial [Mus musculus];mCG142503, isoform CRA_d, partial [Mus musculus];mCG142503, isoform CRA_e, partial [Mus musculus];ras GTPase-activating protein 4B isoform X1 [Microcebus murinus]	1.34231	0.266006	1.03534	1.43417	2.43148	2.85226	0.42586	1.74141	2.16269	529	108	436	587	1048	1094	157	693	791
Syt5	ENSMUSG00000004961	synaptotagmin-5 [Mus musculus]	0.247963	0.149709	0.111799	0	0.167664	0.061537	0.148515	0.403632	0.038722	28	17	14	0	21	7	16	46	4
Hnrnpa2b1	ENSMUSG00000004980	mCG119114, isoform CRA_a, partial [Mus musculus]	40.9746	23.8029	19.628	27.1248	31.5061	67.1915	25.9761	84.3133	82.89	10602	6269	5416	7283	8920	16925	6191	22025	19895
Fxyd4	ENSMUSG00000004988	PREDICTED: FXYD domain-containing ion transport regulator 4 isoform X2 [Mus musculus]	0.061826	0.052117	0.069178	0.02251	0.015409	0.033736	0.0408	0.262832	0.184783	5	5	6	2	2	3	3	21	14
Ccdc130	ENSMUSG00000004994	coiled-coil domain-containing protein 130 isoform 1 [Mus musculus];coiled-coil domain-containing protein 130 isoform 2 [Mus musculus];Similar to RIKEN cDNA 4930527D15 gene, partial [Mus musculus]	1.2346	0.400774	0.395925	0.709434	1.28207	2.11099	0.581245	2.07322	2.13993	213	70	75	127	241	354	93	360	342
Mri1	ENSMUSG00000004996	methylthioribose-1-phosphate isomerase [Mus musculus]	1.6217	1.01726	1.55497	1.19961	2.17128	3.30189	1.6538	3.84968	4.92027	338	216	344	259	493	667	316	807	947
Prkacb	ENSMUSG00000005034	cAMP-dependent protein kinase catalytic subunit beta isoform 1 [Mus musculus];cAMP-dependent protein kinase catalytic subunit beta isoform 2 [Mus musculus];cAMP-dependent protein kinase catalytic subunit beta isoform 4 [Mus musculus];cAMP-dependent protein kinase catalytic subunit beta isoform X6 [Microtus ochrogaster]	4.35487	3.30575	2.79497	2.96714	3.49275	6.1585	3.93157	11.3165	11.4982	1505	1163	1030	1065	1320	2070	1252	3946	3683
Sgsh	ENSMUSG00000005043	unnamed protein product [Mus musculus];N-sulfoglucosamine sulfohydrolase (sulfamidase), isoform CRA_d, partial [Mus musculus]	1.0816	0.587393	0.786521	1.08054	1.92984	2.56237	0.746169	2.80234	4.13708	303	168	235	314	591	698	193	791	1073
Chd5	ENSMUSG00000005045	chromodomain-helicase-DNA-binding protein 5 isoform 1 [Mus musculus]	0.00999876	0.0198213	0.0061412	0.0131505	0.0124507	0.0200213	0.0312485	0.0942364	0.0264119	7	13	4	9	9	12	18	58	15
Cstb	ENSMUSG00000005054	cystatin-B [Mus musculus]	5.43994	3.08076	4.24216	7.94739	11.9481	32.874	2.56377	6.49864	10.8402	207	119	172	313	496	1214	90	249	382
Sh2b2	ENSMUSG00000005057	SH2B adaptor protein 2, isoform CRA_c, partial [Mus musculus]	0.638142	0.351713	0.324798	0.854339	1.86524	6.91496	0.319936	0.989346	1.43471	116	65	63	160	369	1214	54	181	241
Pex5	ENSMUSG00000005069	peroxisomal targeting signal 1 receptor isoform 1 [Mus musculus];peroxisome biogenesis factor 5, isoform CRA_c, partial [Mus musculus];peroxisomal targeting signal 1 receptor isoform 2 [Mus musculus]	1.99635	1.46612	1.40908	1.86484	2.50434	6.33429	1.69553	5.18422	5.83636	501	376	377	485	686	1543	393	1309	1354
Jkamp	ENSMUSG00000005078	RIKEN cDNA 1200003C05, isoform CRA_b, partial [Mus musculus];RIKEN cDNA 1200003C05, isoform CRA_a, partial [Mus musculus];JKAMP [Cricetulus griseus]	1.04851	0.551801	0.734704	0.902038	1.14269	1.97898	0.67415	1.97947	2.5752	180	97	135	162	217	330	110	343	411
Cd44	ENSMUSG00000005087	CD44 antigen isoform a precursor [Mus musculus];CD44 antigen isoform d precursor [Mus musculus];CD44 antigen isoform b precursor [Mus musculus];CD44 antigen isoform c precursor [Mus musculus];CD44 antigen isoform f precursor [Mus musculus];PREDICTED: CD44 antigen isoform X3 [Mus musculus]	13.3939	6.59049	10.6431	14.1063	30.1089	82.4485	7.1867	18.7562	21.1404	5749	2879	4871	6282	14137	34440	2842	8128	8415
Slc1a2	ENSMUSG00000005089	excitatory amino acid transporter 2 isoform 1 [Mus musculus]	0.0047782	0	0	0.00460516	0	0.00434824	0	0.0253769	0.0103016	4	0	0	4	0	4	0	22	8
Eif2ak4	ENSMUSG00000005102	eIF-2-alpha kinase GCN2 isoform 1 [Mus musculus];eIF-2-alpha kinase GCN2 isoform 2 [Mus musculus];unnamed protein product [Mus musculus]	0.883043	0.504413	0.402468	0.546286	0.862013	1.47758	0.808036	2.6626	3.28234	419	245	204	270	447	684	354	1273	1439
Wdr1	ENSMUSG00000005103	WD repeat domain 1, partial [Mus musculus]	17.4444	9.39522	11.4161	16.4583	22.9584	59.1464	9.96732	27.3475	37.7482	3256	1785	2273	3188	4690	10748	1714	5155	6537
Slc2a9	ENSMUSG00000005107	solute carrier family 2, facilitated glucose transporter member 9 isoform 1 [Mus musculus];solute carrier family 2, facilitated glucose transporter member 9 isoform 2 [Mus musculus];solute carrier family 2, facilitated glucose transporter member 9 isoform 4 [Mus musculus];PREDICTED: solute carrier family 2, facilitated glucose transporter member 9 isoform X5 [Hipposideros armiger];glucose transpo…	0.827006	0.364087	0.728091	0.605323	1.10158	1.13787	0.336933	0.919424	0.972544	267	120	252	203	390	359	101	300	292
Ccn4	ENSMUSG00000005124	WNT1 inducible signaling pathway protein 1, isoform CRA_d, partial [Mus musculus]	0	0	0.0106651	0	0	0	0	0.0184824	0	0	0	4	0	0	0	0	7	0
Ndrg1	ENSMUSG00000005125	protein NDRG1 [Mus musculus];mCG8973, isoform CRA_e [Mus musculus];unnamed protein product [Mus musculus]	2.43269	1.42824	3.18984	2.08189	3.07857	3.51653	2.95849	5.25964	6.48337	1017	608	1422	903	1408	1431	1139	2218	2512
4930550C14Rik	ENSMUSG00000005131	RIKEN cDNA 4930550C14, isoform CRA_a, partial [Mus musculus]	0.290269	0.180654	0.28657	0.06841	0.248303	0.120131	0	0.206032	0.301142	23	15	24	6	22	10	0	17	22
Man2b1	ENSMUSG00000005142	lysosomal alpha-mannosidase precursor [Mus musculus]	18.9741	9.04692	13.1389	17.6715	37.3363	63.6101	10.7132	29.7314	38.1584	5196	2522	3837	5022	11188	16959	2703	8221	9694
Klf5	ENSMUSG00000005148	Kruppel-like factor 5, isoform CRA_a, partial [Mus musculus]	0.48898	0.035828	0.221125	0.264602	0.990989	2.92403	0.037988	0.885384	0.288074	54	4	26	30	119	311	4	98	30
Wdr83	ENSMUSG00000005150	WD repeat domain-containing protein 83 isoform X1 [Equus caballus];WD repeat domain-containing protein 83 [Mus musculus];WDR83 isoform 5 [Pongo abelii];WD repeat domain-containing protein 83 isoform X1 [Odocoileus virginianus texanus];WD repeat domain-containing protein 83 [Dasypus novemcinctus]	1.04111	0.675311	0.696836	0.832488	1.23116	1.71816	0.811485	2.37343	3.0088	189	126	136	157	243	303	136	430	501
Prdx2	ENSMUSG00000005161	peroxiredoxin-2 [Mus musculus];peroxiredoxin-2 isoform X1 [Papio anubis]	42.3198	55.1117	46.6926	15.0186	24.6249	17.1101	55.6084	29.0479	30.0165	8177	10835	9619	3015	5207	3220	9896	5669	5383
Polr2a	ENSMUSG00000005198	DNA-directed RNA polymerase II subunit RPB1 [Bos taurus];LOW QUALITY PROTEIN: DNA-directed RNA polymerase II subunit RPB1 [Chrysemys picta bellii];LOW QUALITY PROTEIN: DNA-directed RNA polymerase II subunit RPB1 [Dasypus novemcinctus]	14.0907	7.9124	7.6065	8.64282	12.8831	25.3505	10.8781	34.9767	36.0826	6306	3605	3631	4015	6309	11045	4486	15804	14979
Senp3	ENSMUSG00000005204	sentrin-specific protease 3 [Mus musculus];sentrin-specific protease 3 [Loxodonta africana];SUMO1/sentrin/SMT3 specific peptidase 3 [Camelus ferus];unnamed protein product [Mus musculus];Senp3 protein [Rattus norvegicus]	3.9304	2.35167	2.87722	3.26887	4.10085	8.82058	3.21471	8.68884	9.84951	907	555	708	782	1037	1980	685	2022	2106
Corin	ENSMUSG00000005220	atrial natriuretic peptide-converting enzyme isoform 2 [Mus musculus];atrial natriuretic peptide-converting enzyme isoform 1 [Mus musculus]	0.0326033	0.0190059	0.0309394	0.0284481	0.046794	0.0238733	0.0455921	0.190215	0.0293004	12	7	12	11	18	8	15	66	10
Plekha8	ENSMUSG00000005225	pleckstrin homology domain-containing family A member 8 isoform 1 [Mus musculus]	0.0389323	0.0830614	0.0378057	0.0254928	0.0307974	0.0479243	0.0294351	0.0967328	0.119384	18	38	18	12	15	21	13	44	50
Spc25	ENSMUSG00000005233	spindle pole body component 25 homolog (S. cerevisiae), isoform CRA_b, partial [Mus musculus];unnamed protein product [Mus musculus]	0.406127	0.174918	0.242707	0.150989	0.11518	0.461042	0.0158466	0.286935	0.300772	84	37	54	33	26	92	3	61	58
Dnah2	ENSMUSG00000005237	RecName: Full=Dynein heavy chain 2, axonemal; AltName: Full=Axonemal beta dynein heavy chain 2; AltName: Full=Ciliary dynein heavy chain 2;dynein heavy chain 2, axonemal [Mus musculus];PREDICTED: dynein heavy chain 2, axonemal isoform X2 [Mus musculus]	0.0232633	0.00899782	0.0197223	0.0249931	0.10857	0.0242747	0	0.0316716	0.0549039	23	9	20	25	113	23	0	31	48
Ripk4	ENSMUSG00000005251	receptor-interacting serine-threonine kinase 4, isoform CRA_a, partial [Mus musculus]	0.0263705	0	0	0.0152977	0	0	0	0	0.0171129	7	0	0	4	0	0	0	0	4
Ufd1	ENSMUSG00000005262	PREDICTED: ubiquitin fusion degradation protein 1 homolog isoform X3 [Ovis aries musimon];PREDICTED: ubiquitin fusion degradation protein 1 homolog [Coturnix japonica];ubiquitin recognition factor in ER-associated degradation protein 1 [Mus musculus];unnamed protein product [Mus musculus];PREDICTED: ubiquitin fusion degradation protein 1 homolog isoform X1 [Orcinus orca]	2.39068	1.26516	1.75462	1.66275	2.70156	4.90523	1.44213	4.26405	5.10301	659	356	516	477	814	1314	366	1185	1302
Zfp287	ENSMUSG00000005267	unnamed protein product [Mus musculus];zinc finger protein 287 [Mus musculus];PREDICTED: zinc finger protein 287 isoform X3 [Mus musculus];zinc finger protein 287 [Meriones unguiculatus]	0.161808	0.136724	0.134245	0.212079	0.266661	0.20341	0.167911	0.363178	0.500287	80	68	71	109	143	96	77	180	227
Prlr	ENSMUSG00000005268	prolactin receptor, isoform CRA_d, partial [Mus musculus];prolactin receptor, isoform CRA_c, partial [Mus musculus]	0	0	0	0	0	0	0	0.0294778	0.00441011	0	0	0	0	0	0	0	30	4
Letm1	ENSMUSG00000005299	mitochondrial proton/calcium exchanger protein precursor [Mus musculus];leucine zipper-EF-hand containing transmembrane protein 1, partial [Mus musculus];leucine zipper-EF-hand containing transmembrane protein 1, isoform CRA_b, partial [Mus musculus]	1.50276	0.764566	0.773429	0.854155	1.20187	2.52477	1.15651	2.98699	3.36567	920	478	506	543	806	1504	652	1844	1909
Ubqln1	ENSMUSG00000005312	ubiquilin-1 isoform 1 [Mus musculus];ubiquilin-1 isoform 2 [Mus musculus]	8.47253	4.81587	4.89611	4.88458	7.41606	15.1402	7.72111	19.1843	20.8795	1978	1145	1219	1184	1895	3441	1661	4521	4521
Cadm3	ENSMUSG00000005338	cell adhesion molecule 3 precursor [Mus musculus];PREDICTED: cell adhesion molecule 3 isoform X1 [Mus musculus]	0.0212601	0.00936406	0.000753905	0.00571174	0.0177409	0.0128626	0.00657817	0.0631502	0.0277252	10	5	1	3	9	6	3	30	12
Fcer1a	ENSMUSG00000005339	high affinity immunoglobulin epsilon receptor subunit alpha precursor [Mus musculus]	0.217558	0	0.412782	0.420911	0.155811	0.586714	0.22012	0.248894	0.211081	14	0	28	28	11	37	13	16	13
Txn2	ENSMUSG00000005354	thioredoxin 2, isoform CRA_a, partial [Mus musculus];thioredoxin, mitochondrial isoform X1 [Marmota flaviventris];unnamed protein product [Mus musculus]	3.32121	2.85571	2.89495	2.27329	3.06077	5.35784	2.14329	5.18761	6.61195	886	776	826	633	895	1394	529	1398	1637
Casp14	ENSMUSG00000005355	caspase-14 [Mus musculus]	0	0	0	0	0	0.027677	0	0	0	0	0	0	0	0	4	0	0	0
Slc1a3	ENSMUSG00000005360	excitatory amino acid transporter 1 [Mus musculus];excitatory amino acid transporter 1 isoform 3 [Homo sapiens]	0	0	0	0	0.00633482	0	0.0159591	0.00515474	0.037812	0	0	0	0	4	0	8	3	20
Crbn	ENSMUSG00000005362	protein cereblon isoform 2 [Mus musculus];protein cereblon isoform 1 [Mus musculus];unnamed protein product [Mus musculus]	2.69427	1.72736	1.35482	1.66677	2.58234	4.60851	1.30213	4.74317	5.30905	885	578	476	569	929	1473	395	1573	1617
Il5ra	ENSMUSG00000005364	interleukin-5 receptor subunit alpha precursor [Mus musculus]	0.877352	0.182751	0.436695	0.395027	0.725528	1.84311	0.56223	2.62323	3.08386	95	21	51	45	86	194	56	286	309
Msh6	ENSMUSG00000005370	mCG15886, partial [Mus musculus]	2.48985	1.5534	1.56685	1.86012	1.58637	4.20094	1.87261	6.98049	6.75057	671	426	451	520	468	1102	465	1899	1687
Fbxo11	ENSMUSG00000005371	PREDICTED: F-box only protein 11 isoform X1 [Mus musculus];F-box only protein 11 isoform 1 [Mus musculus];F-box protein 11, isoform CRA_f [Homo sapiens];f-box only protein 11 [Limosa lapponica baueri]	5.09621	3.08853	2.86549	3.47813	4.73168	13.8499	3.9071	15.8397	12.8253	1338	826	803	949	1360	3539	945	4199	3123
Mlxipl	ENSMUSG00000005373	unnamed protein product [Mus musculus];carbohydrate-responsive element-binding protein isoform 1 [Mus musculus]	0	0.0114888	0	0	0	0.0209976	0	0.0115803	0	0	4	0	0	0	7	0	4	0
Tbl2	ENSMUSG00000005374	transducin (beta)-like 2, isoform CRA_a, partial [Mus musculus];transducin (beta)-like 2, isoform CRA_c, partial [Mus musculus];transducin (beta)-like 2, isoform CRA_b [Mus musculus]	0.664811	0.647201	0.588024	0.666466	0.706242	2.00761	0.51813	1.75253	1.72679	253	251	239	262	293	740	182	671	607
Bud23	ENSMUSG00000005378	unnamed protein product, partial [Mus musculus];hypothetical protein [Mus musculus];probable 18S rRNA (guanine-N(7))-methyltransferase [Mus caroli];Williams Beuren syndrome chromosome region 22 [Mus musculus];Uncharacterized methyltransferase WBSCR22 [Cricetulus griseus];unnamed protein product [Mus musculus];PREDICTED: probable 18S rRNA (guanine-N(7))-methyltransferase isoform X2 [Mus musculus]	1.84893	0.987882	0.819168	1.40292	1.53927	4.15719	1.32463	3.92259	4.4394	402	220	192	316	366	874	265	855	886
Nid1	ENSMUSG00000005397	nidogen-1 precursor [Mus musculus]	0.489529	0.223343	0.212871	0.270565	0.363319	1.4174	0.221789	0.83264	1.09349	188	88	87	108	153	529	79	322	389
Mcm5	ENSMUSG00000005410	DNA replication licensing factor MCM5 [Mus musculus]	6.4353	4.08023	3.22326	4.3306	2.74084	11.4968	2.20745	5.57897	6.4862	1395	900	745	974	650	2426	441	1221	1304
Hmox1	ENSMUSG00000005413	heme oxygenase (decycling) 1, partial [Mus musculus];heme oxygenase 1 [Mus musculus]	7.01787	2.74438	5.54117	6.52196	15.5411	36.0949	1.82823	5.39103	8.25179	961	383	809	927	2328	4809	231	746	1049
Mprip	ENSMUSG00000005417	myosin phosphatase Rho-interacting protein isoform 1 [Mus musculus];PREDICTED: myosin phosphatase Rho-interacting protein isoform X5 [Mus musculus];PREDICTED: myosin phosphatase Rho-interacting protein isoform X8 [Mus musculus];PREDICTED: myosin phosphatase Rho-interacting protein isoform X10 [Mus musculus];Mprip protein, partial [Mus musculus];PREDICTED: myosin phosphatase Rho-interacting protei…	2.10407	1.37925	1.72181	1.49249	2.27023	3.03529	1.85068	5.12109	5.53386	1779	1188	1553	1310	2099	2497	1441	4366	4334
Cic	ENSMUSG00000005442	protein capicua homolog isoform CIC-L [Mus musculus];mCG1031252, partial [Mus musculus];protein capicua homolog isoform X2 [Meriones unguiculatus];PREDICTED: protein capicua homolog isoform X4 [Mus musculus];protein capicua homolog isoform CIC-S [Mus musculus];PREDICTED: protein capicua homolog isoform X5 [Mus musculus];capicua homolog (Drosophila), isoform CRA_b [Mus musculus];PREDICTED: protein…	6.32269	3.81113	3.68339	4.91403	8.54998	19.7432	5.01282	14.8925	17.3599	4126	2535	2566	3329	6104	12533	3015	9807	10502
Pafah1b3	ENSMUSG00000005447	platelet-activating factor acetylhydrolase IB subunit gamma [Mus musculus];platelet-activating factor acetylhydrolase IB subunit gamma [Mus caroli];Pafah1b3 protein [Rattus norvegicus]	2.06451	1.06581	0.935974	1.63338	2.40777	5.65979	1.04858	3.37365	5.54536	277	148	135	228	356	738	132	456	690
Il27ra	ENSMUSG00000005465	interleukin-27 receptor subunit alpha precursor [Mus musculus]	6.17091	4.65272	4.5028	4.02943	4.13561	6.69821	6.21215	16.0491	23.0844	1039	797	808	704	762	1098	963	2727	3603
Prkaca	ENSMUSG00000005469	cAMP-dependent protein kinase catalytic subunit alpha isoform 1 [Mus musculus]	5.12994	3.05446	5.21741	4.3437	5.25998	9.69902	3.52233	7.36635	10.7952	745	452	808	655	836	1371	472	1080	1454
Asf1b	ENSMUSG00000005470	ASF1 anti-silencing function 1 homolog B (S. cerevisiae), partial [Mus musculus];histone chaperone ASF1B isoform X1 [Eumetopias jubatus]	2.39098	1.12458	1.12482	1.13566	0.741979	3.24663	0.833813	1.68624	1.38916	356	170	178	175	121	469	115	254	192
Ddx39a	ENSMUSG00000005481	ATP-dependent RNA helicase DDX39 [Macaca mulatta];DEAD (Asp-Glu-Ala-Asp) box polypeptide 39, isoform CRA_a, partial [Mus musculus];ATP-dependent RNA helicase DDX39A [Camelus ferus];PREDICTED: ATP-dependent RNA helicase DDX39A [Ursus maritimus];ATP-dependent RNA helicase DDX39A isoform a [Mus musculus]	5.25482	2.836	2.79943	3.56452	4.36295	10.97	3.6879	10.4528	10.2284	1719	945	977	1211	1562	3488	1111	3448	3100
Dnajb1	ENSMUSG00000005483	dnaJ homolog subfamily B member 1 isoform 1 [Mus musculus]	15.2237	7.94773	10.5513	7.89436	11.0442	27.3921	12.071	29.5147	49.4801	2182	1159	1613	1174	1732	3822	1594	4271	6577
Msh4	ENSMUSG00000005493	mutS homolog 4 (E. coli), isoform CRA_a, partial [Mus musculus]	0	0	0	0.00420876	0	0	0	0	0	0	0	0	2	0	0	0	0	0
Usp40	ENSMUSG00000005501	ubiquitin carboxyl-terminal hydrolase 40 isoform 1 [Mus musculus];ubiquitin carboxyl-terminal hydrolase 40 isoform 2 [Mus musculus];mCG142257, isoform CRA_a [Mus musculus];unnamed protein product [Mus musculus];mCG142257, isoform CRA_c [Mus musculus]	0.323693	0.165838	0.132822	0.266544	0.441148	0.745273	0.196827	0.683811	0.782546	246	128	108	212	366	549	139	521	550
Kbtbd4	ENSMUSG00000005505	PREDICTED: kelch repeat and BTB domain-containing protein 4 isoform X1 [Cebus capucinus imitator];PREDICTED: kelch repeat and BTB domain-containing protein 4 [Galeopterus variegatus];kelch repeat and BTB domain-containing protein 4 isoform X1 [Tupaia chinensis];kelch repeat and BTB domain-containing protein 4 [Rattus norvegicus]	1.91797	0.930084	0.885268	1.40999	1.20452	3.23587	0.796003	2.73637	2.88369	383	189	189	292	263	629	147	551	534
Celf1	ENSMUSG00000005506	PREDICTED: CUGBP Elav-like family member 1 isoform X1 [Rhinopithecus bieti];PREDICTED: CUGBP Elav-like family member 1 isoform X2 [Rhinopithecus bieti];CUG triplet repeat, RNA binding protein 1, isoform CRA_d, partial [Mus musculus];PREDICTED: CUGBP Elav-like family member 1 isoform X2 [Peromyscus maniculatus bairdii];CUGBP Elav-like family member 1 [Myotis brandtii];CUGBP Elav-like family member…	4.12254	2.60689	2.36495	2.80652	3.58551	7.64198	2.99639	9.27166	9.12334	2210	1424	1351	1561	2104	3984	1481	5013	4532
Ndufs3	ENSMUSG00000005510	mCG13496, isoform CRA_b [Mus musculus];NADH dehydrogenase [ubiquinone] iron-sulfur protein 3, mitochondrial precursor [Mus musculus];mCG50233, isoform CRA_b, partial [Mus musculus]	2.82062	1.3605	1.63174	2.34792	3.15105	5.3603	2.20261	5.75639	8.38439	392	194	242	339	478	723	282	803	1076
Por	ENSMUSG00000005514	Por protein [Mus musculus];NADPH--cytochrome P450 reductase [Mus musculus];POR isoform 17, partial [Pan troglodytes]	6.58273	2.77813	5.01296	6.73446	12.062	37.4977	2.86252	7.89266	9.32875	1679	722	1363	1781	3364	9298	674	2033	2206
Igf1r	ENSMUSG00000005533	insulin-like growth factor 1 receptor precursor [Mus musculus]	1.22322	0.518741	0.841747	1.1303	2.67085	8.4503	0.461161	1.08199	1.47276	348	151	256	334	831	2339	121	311	389
Insr	ENSMUSG00000005534	insulin receptor isoform A preproprotein [Mus musculus];unnamed protein product [Mus musculus]	1.03421	0.610007	0.581552	0.894203	1.62834	3.35828	0.95033	2.91812	2.75835	631	380	379	566	1087	1995	535	1798	1562
Fcer2a	ENSMUSG00000005540	low affinity immunoglobulin epsilon Fc receptor isoform A [Mus musculus]	10.9884	7.60482	4.35236	10.1358	10.1301	23.216	14.4662	57.3204	92.5747	1560	1099	659	1493	1573	3207	1891	8213	12186
Cyp2a5	ENSMUSG00000005547	cytochrome P450 2A5 [Mus musculus]	0.0574992	0	0	0	0	0.330563	0	0	0	8	0	0	0	0	43	0	0	0
Atp4a	ENSMUSG00000005553	potassium-transporting ATPase alpha chain 1 isoform 1 [Mus musculus]	0	0	0	0	0.0295173	0.0294959	0	0.00859344	0	0	0	0	0	8	7	0	3	0
Trim28	ENSMUSG00000005566	transcription intermediary factor 1-beta [Mus musculus];TRIM28 [Cricetulus griseus];zinc finger protein, partial [Canis lupus familiaris];tripartite motif-containing 28, isoform CRA_a [Homo sapiens];tripartite motif protein 28 [Mus musculus];PREDICTED: transcription intermediary factor 1-beta isoform X1 [Rattus norvegicus]	12.5654	7.55684	7.1998	8.36488	8.80195	17.9159	9.68992	28.4846	26.4071	3221	1974	1969	2227	2469	4470	2290	7367	6277
Ube2m	ENSMUSG00000005575	PREDICTED: NEDD8-conjugating enzyme Ubc12 [Mustela putorius furo];NEDD8-conjugating enzyme Ubc12, partial [Bos mutus];ubiquitin-conjugating enzyme E2M-like protein [Camelus ferus];NEDD8-conjugating enzyme Ubc12 isoform 3 [Mus musculus];NEDD8-conjugating enzyme Ubc12-like protein, partial [Cricetulus griseus];PREDICTED: NEDD8-conjugating enzyme Ubc12 [Erinaceus europaeus];PREDICTED: NEDD8-conjugat…	8.28688	9.09833	9.07983	7.9294	8.71949	14.3656	8.45473	12.0604	14.1864	1202	1345	1405	1196	1385	2027	1131	1767	1908
Adcy9	ENSMUSG00000005580	adenylate cyclase type 9 isoform 1 [Mus musculus]	0.365105	0.287102	0.365447	0.303247	0.441409	0.551608	0.210077	0.41026	0.479166	121	98	129	104	159	178	64	137	147
Mef2c	ENSMUSG00000005583	myocyte-specific enhancer factor 2C isoform 2 [Mus musculus];MADS box transcription enhancer factor 2, polypeptide C (myocyte enhancer factor 2C), isoform CRA_d [Homo sapiens];MADS box transcription enhancer factor 2, polypeptide C (myocyte enhancer factor 2C), isoform CRA_f [Homo sapiens]	4.24564	2.41237	1.96242	3.10482	4.07107	7.15409	3.59284	13.6198	16.488	1819	1052	897	1380	1908	2982	1418	5887	6549
Ctr9	ENSMUSG00000005609	Ctr9 protein, partial [Mus musculus];unnamed protein product [Mus musculus];hypothetical protein A6R68_02737 [Neotoma lepida];Ctr9, Paf1/RNA polymerase II complex component, homolog (S. cerevisiae), isoform CRA_a [Mus musculus];PREDICTED: RNA polymerase-associated protein CTR9 homolog [Bos indicus];RNA polymerase-associated protein CTR9-like protein [Bos mutus]	1.69473	1.04024	1.08162	0.933414	1.57826	3.32415	1.35153	4.15963	3.89981	706	442	484	405	718	1344	519	1745	1503
Eif4g2	ENSMUSG00000005610	eukaryotic translation initiation factor 4 gamma 2 [Mus pahari];eukaryotic translation initiation factor 4, gamma 2, isoform CRA_d, partial [Mus musculus];eukaryotic translation initiation factor 4 gamma 2 isoform X1 [Bos indicus x Bos taurus];eukaryotic translation initiation factor 4, gamma 2, isoform CRA_f, partial [Mus musculus];unnamed protein product [Mus musculus];Eukaryotic translation in…	23.7833	14.1283	14.5861	16.8025	22.4684	46.6775	17.3328	51.7244	53.361	11071	6698	7243	8118	11445	21149	7433	24304	23037
Irag1	ENSMUSG00000005611	PREDICTED: protein MRVI1 isoform X1 [Mus musculus];protein MRVI1 isoform a [Mus musculus];PREDICTED: protein MRVI1 isoform X4 [Mus musculus];protein MRVI1 isoform b [Mus musculus];MRVI1a protein [Mus musculus]	2.51896	1.40176	2.95383	1.94278	2.94564	1.92066	1.71819	2.61856	2.68857	1092	618	1365	873	1396	811	685	1144	1080
Pcyt1a	ENSMUSG00000005615	choline-phosphate cytidylyltransferase A [Mus musculus];choline-phosphate cytidylyltransferase A isoform X1 [Meriones unguiculatus]	1.60725	0.740017	1.01267	1.5005	3.58143	7.62825	0.801572	2.24608	2.67928	588	276	395	569	1429	2706	269	827	908
Zfp592	ENSMUSG00000005621	mKIAA0211 protein, partial [Mus musculus];ZNF592 [Cricetulus griseus];unnamed protein product [Mus musculus]	4.97813	2.90874	2.96045	3.5838	4.72926	10.4853	4.9752	14.6756	13.8471	2337	1392	1483	1746	2431	4792	2153	6956	6030
Psmd4	ENSMUSG00000005625	putative PIP5K1A and PSMD4-like protein [Cricetulus griseus];26S proteasome non-ATPase regulatory subunit 4 isoform 1 [Mus musculus];proteasome (prosome, macropain) 26S subunit, non-ATPase, 4, isoform CRA_b, partial [Mus musculus];PREDICTED: 26S proteasome non-ATPase regulatory subunit 4 isoform X1 [Mus musculus];pUb-R4 [Mus musculus];proteasome (prosome, macropain) 26S subunit, non-ATPase, 4, is…	13.5335	13.6295	13.7386	10.3432	13.6894	21.2516	11.6665	18.2717	21.2871	2409	2470	2607	1912	2666	3681	1916	3284	3515
Tmod4	ENSMUSG00000005628	tropomodulin-4 isoform X1 [Marmota flaviventris];tropomodulin-4 [Mus musculus]	0	0.0571218	0	0.0501123	0	0.0529112	0.0909321	0.137137	0.383935	0	7	0	6	0	6	10	16	40
Insrr	ENSMUSG00000005640	insulin receptor-related protein precursor [Mus musculus]	0	0	0	0.00596632	0	0	0	0.00733602	0.0355167	0	0	0	3	0	0	0	3	12
Snx6	ENSMUSG00000005656	PREDICTED: sorting nexin-6 isoform X1 [Rhinopithecus roxellana]	6.44551	3.37043	4.01538	4.22621	7.5081	17.9101	4.13747	12.2442	14.3898	787	419	523	536	1003	2129	466	1510	1630
Mthfd2	ENSMUSG00000005667	bifunctional methylenetetrahydrofolate dehydrogenase/cyclohydrolase, mitochondrial precursor [Mus musculus];PREDICTED: bifunctional methylenetetrahydrofolate dehydrogenase/cyclohydrolase, mitochondrial isoform X3 [Myotis brandtii];bifunctional methylenetetrahydrofolate dehydrogenase/cyclohydrolase, mitochondrial isoform X3 [Loxodonta africana]	2.62724	3.4149	2.40245	1.71963	2.82514	3.65889	6.10739	7.69877	7.70851	455	600	443	309	534	615	972	1341	1236
Kit	ENSMUSG00000005672	mast/stem cell growth factor receptor Kit isoform 2 precursor [Mus musculus];mast/stem cell growth factor receptor Kit isoform 1 precursor [Mus musculus]	0.169855	0.0391048	0.056763	0.0823073	0.400709	1.04258	0.0593147	0.187386	0.155099	63	15	23	32	164	377	21	71	54
Tomm40l	ENSMUSG00000005674	mitochondrial import receptor subunit TOM40B [Mus musculus];PREDICTED: mitochondrial import receptor subunit TOM40B isoform X1 [Lipotes vexillifer];PREDICTED: mitochondrial import receptor subunit TOM40B isoform X1 [Miniopterus natalensis]	0.733602	0.48969	0.380009	0.391695	0.703847	1.19189	0.474623	1.59932	2.07272	241	164	135	134	252	380	144	527	628
Nr1i3	ENSMUSG00000005677	nuclear receptor subfamily 1 group I member 3 isoform 1 [Mus musculus];nuclear receptor subfamily 1 group I member 3 isoform 3 [Mus musculus]	0.0108929	0.0121374	0.0149466	0.0214483	0.0543157	0.00345669	0.0214077	0.0119818	0.0139854	4	4	5	8	18	2	8	5	5
Apoa2	ENSMUSG00000005681	apolipoprotein A-II preproprotein [Mus musculus]	0.0266678	0	0	0.032499	0.26305	0.317007	0	0	0.146263	1	0	0	2	10	11	0	0	5
Pan2	ENSMUSG00000005682	PAN2-PAN3 deadenylation complex catalytic subunit Pan2 isoform 1 [Mus musculus]	2.72511	1.52564	1.035	1.92749	2.61996	6.21722	2.09755	6.83632	8.09949	768	438	311	564	808	1706	545	1945	2118
Cs	ENSMUSG00000005683	citrate synthase, mitochondrial precursor [Mus musculus]	12.021	7.40213	8.29117	9.88573	14.4603	31.2281	8.1514	23.7398	29.4103	2153	1349	1584	1837	2834	5444	1345	4293	4886
Ampd3	ENSMUSG00000005686	PREDICTED: AMP deaminase 3 isoform X1 [Peromyscus maniculatus bairdii];adenosine monophosphate deaminase 3, isoform CRA_c [Rattus norvegicus];PREDICTED: AMP deaminase 3 isoform X3 [Mus musculus];PREDICTED: AMP deaminase 3 isoform X1 [Mustela putorius furo];PREDICTED: AMP deaminase 3 isoform X4 [Mus musculus]	3.05856	1.37908	2.02592	2.84167	8.55251	20.8518	1.06834	3.29152	4.06615	1088	499	769	1049	3324	7208	352	1181	1340
Bcas2	ENSMUSG00000005687	pre-mRNA-splicing factor SPF27 isoform X1 [Carlito syrichta];pre-mRNA-splicing factor SPF27 isoform X4 [Papio anubis];breast carcinoma amplified sequence 2 variant, partial [Homo sapiens]	2.42226	1.86229	1.54509	1.94473	2.22894	3.65395	2.08854	5.6901	5.40836	676	530	460	563	683	992	539	1599	1397
Sh2d1a	ENSMUSG00000005696	SH2 domain-containing protein 1A isoform 1 [Mus musculus];SH2 domain-containing protein 1A isoform 2 [Mus musculus];unnamed protein product [Mus musculus]	0.677478	0.389964	0.359134	0.174732	0.199127	0.603889	0.436792	0.762678	0.711111	237	141	135	64	76	205	142	269	231
Ctcf	ENSMUSG00000005698	CCCTC-binding factor (zinc finger protein) variant, partial [Homo sapiens];PREDICTED: transcriptional repressor CTCF isoform X1 [Mus musculus];PREDICTED: uncharacterized protein LOC108167549 [Mus musculus];unnamed protein product [Macaca fascicularis]	7.61342	4.95348	3.59815	5.30957	6.72133	12.6532	5.77536	18.9317	17.2738	2345	1553	1183	1698	2264	3793	1641	5884	4935
Pard6a	ENSMUSG00000005699	partitioning defective 6 homolog alpha isoform 3 [Mus musculus];par-6 (partitioning defective 6,) homolog alpha (C. elegans), isoform CRA_c, partial [Mus musculus]	0.884495	0.784977	1.13133	1.13018	1.15995	1.37604	0.682587	2.07861	2.92834	81	74	110	107	116	123	57	191	247
Agrp	ENSMUSG00000005705	agouti-related protein precursor [Mus musculus]	0.020423	0	0	0	0.0225533	0.0314142	0.0867178	0	0.123473	3	0	0	0	2	2	6	0	8
Pvalb	ENSMUSG00000005716	parvalbumin alpha [Mus musculus];parvalbumin alpha [Mesocricetus auratus]	0.11693	0	0	0	0	0	0.124509	0	0	9	0	0	0	0	0	9	0	0
Tfap4	ENSMUSG00000005718	transcription factor AP-4 [Mus musculus]	0.827327	0.495501	0.453573	0.666036	0.560045	1.61805	0.59004	2.30463	1.81839	111	68	65	93	82	211	73	312	226
Ranbp1	ENSMUSG00000005732	ran-specific GTPase-activating protein [Mesocricetus auratus];TPA: RAN binding protein 1-like [Bos taurus];PREDICTED: ran-specific GTPase-activating protein [Manis javanica]	5.55651	2.81803	3.61436	4.54862	4.15149	12.9713	2.32648	7.46214	9.33271	589	304	407	499	480	1333	228	796	914
Cd247	ENSMUSG00000005763	CD247 antigen isoform iota precursor [Mus musculus];CD247 antigen isoform theta precursor [Mus musculus];CD247 antigen isoform eta precursor [Mus musculus];CD247 antigen isoform zeta precursor [Mus musculus]	3.60326	3.27469	2.4104	2.2999	2.08395	3.29749	3.85796	8.97286	9.49334	1220	1128	870	810	773	1086	1201	3061	2975
Rfx5	ENSMUSG00000005774	DNA-binding protein Rfx5 isoform 1 [Mus musculus];PREDICTED: DNA-binding protein RFX5 isoform X1 [Peromyscus maniculatus bairdii];mCG13706, isoform CRA_c, partial [Mus musculus];Rfx5 protein [Mus musculus];DNA-binding protein RFX5 isoform X1 [Aotus nancymaae];DNA-binding protein RFX5 isoform X2 [Mus caroli]	1.81813	1.06443	0.847463	1.4972	1.32261	3.86533	0.79507	3.70069	4.61225	637	381	317	544	509	1312	257	1304	1495
Psmb4	ENSMUSG00000005779	proteasome subunit beta type-4 precursor [Mus musculus];proteasome subunit beta type-4 [Mus pahari];PREDICTED: proteasome subunit beta type-4 [Peromyscus maniculatus bairdii]	16.9049	9.43873	11.1832	12.8685	16.9154	35.4015	9.27997	23.7619	32.2004	1484	844	1048	1173	1624	3023	751	2105	2620
Mmp8	ENSMUSG00000005800	neutrophil collagenase preproprotein [Mus musculus]	9.90771	4.23346	7.2863	16.223	60.7138	215.237	1.43116	4.09172	8.74049	1539	670	1207	2615	10319	32546	205	642	1260
Slc30a4	ENSMUSG00000005802	zinc transporter 4 isoform a [Mus musculus];zinc transporter 4 isoform b [Mus musculus]	0.812182	0.41285	0.378329	0.44714	0.596939	1.20724	0.531956	2.09672	1.66778	282	146	141	162	227	409	171	735	538
Sqor	ENSMUSG00000005803	sulfide quinone reductase-like (yeast), isoform CRA_c, partial [Mus musculus]	0.956594	0.584724	1.06582	1.88347	4.10884	12.5789	0.571234	1.57432	2.45351	249	154	295	506	1164	3171	137	413	589
Bloc1s6	ENSMUSG00000005804	biogenesis of lysosome-related organelles complex 1 subunit 6 [Mus musculus];Pldn protein [Mus musculus];biogenesis of lysosome-related organelles complex 1 subunit 6 [Mus caroli]	1.79499	0.821931	1.00734	1.24684	2.24931	4.89199	0.992561	2.70123	3.60355	447	207	266	320	609	1178	227	675	827
Metap1	ENSMUSG00000005813	methionine aminopeptidase 1 [Mus musculus]	3.00148	1.9329	1.97103	1.93673	2.64911	4.83914	1.98238	6.48376	7.00456	485	318	340	325	468	761	295	1057	1049
Gpr108	ENSMUSG00000005823	G protein-coupled receptor 108, isoform CRA_c, partial [Mus musculus]	5.39272	3.35796	3.59477	4.23537	8.42146	13.2137	3.50055	10.0075	13.629	716	454	509	583	1223	1707	428	1341	1678
Tnfsf14	ENSMUSG00000005824	tumor necrosis factor (ligand) superfamily, member 14, partial [Mus musculus]	3.66246	2.08819	3.29321	4.87485	10.9656	28.5213	1.50683	4.01785	5.54197	432	251	414	596	1413	3269	164	478	606
Gata6	ENSMUSG00000005836	transcription factor GATA-6 [Mus musculus]	0	0	0	0	0	0	0	0.076137	0	0	0	0	0	0	0	0	16	0
Rsl1d1	ENSMUSG00000005846	unnamed protein product [Mus musculus];Rsl1d1 protein [Mus musculus]	6.41944	3.41026	3.22616	4.09145	4.89827	8.37291	3.92529	12.3989	12.2789	919	497	493	608	768	1167	518	1791	1630
Apc	ENSMUSG00000005871	PREDICTED: adenomatous polyposis coli protein isoform X3 [Mus musculus];adenomatous polyposis coli protein isoform 3 [Mus musculus];unnamed protein product [Mus musculus];Adenomatous polyposis coli protein, partial [Aptenodytes forsteri];PREDICTED: adenomatous polyposis coli protein isoform X1 [Mus musculus]	1.36439	0.780954	0.731074	0.790692	1.03647	2.31353	1.12701	3.80819	2.69232	1364	795	781	821	1132	2251	1037	3838	2495
Reep5	ENSMUSG00000005873	receptor expression-enhancing protein 5 [Mus musculus]	6.03373	3.27075	4.31719	5.67873	8.4581	13.5598	3.21727	10.3993	14.227	1106	610	844	1080	1696	2419	544	1925	2419
Ergic3	ENSMUSG00000005881	hypothetical protein A6R68_06088, partial [Neotoma lepida];endoplasmic reticulum-Golgi intermediate compartment protein 3 isoform 1 [Mus musculus];ERGIC and golgi 3, partial [Homo sapiens];PREDICTED: endoplasmic reticulum-Golgi intermediate compartment protein 3 isoform X1 [Cebus capucinus imitator];endoplasmic reticulum-Golgi intermediate compartment protein 3 isoform X4 [Microtus ochrogaster]	6.32517	3.02823	4.73371	4.86353	6.11567	10.7881	2.71808	9.17112	14.9885	852	417	680	681	903	1415	341	1248	1872
Uqcc1	ENSMUSG00000005882	RIKEN cDNA 2410003P15, isoform CRA_d, partial [Mus musculus];PREDICTED: ubiquinol-cytochrome c reductase complex assembly factor 1 isoform X1 [Rattus norvegicus];PREDICTED: ubiquinol-cytochrome-c reductase complex assembly factor 1 isoform X3 [Mus musculus]	0.909415	0.383636	0.80968	0.743603	0.93458	1.45352	0.628295	1.67227	2.39758	350	152	333	297	395	544	224	648	854
Spo11	ENSMUSG00000005883	sporulation protein, meiosis-specific, SPO11 homolog (S. cerevisiae), isoform CRA_d, partial [Mus musculus];meiotic recombination protein SPO11 isoform c [Mus musculus];meiotic recombination protein SPO11 isoform a [Mus musculus]	0.171225	0.013351	0.0705128	0.0554812	0.161234	0.164726	0.039761	0.204624	0.274013	43	4	19	15	45	41	10	52	64
Ncoa2	ENSMUSG00000005886	nuclear receptor coactivator 2 isoform b [Mus musculus];nuclear receptor coactivator 2 isoform a [Mus musculus];PREDICTED: nuclear receptor coactivator 2 isoform X1 [Mus musculus];nuclear receptor coactivator 2 isoform X1 [Mus caroli];unnamed protein product [Mus musculus]	2.05889	1.30744	1.24001	1.28275	2.35555	3.88849	1.51448	4.6092	4.17302	2043	1323	1314	1323	2557	3754	1386	4615	3838
Nr2c2	ENSMUSG00000005893	nuclear receptor subfamily 2 group C member 2 isoform 1 [Mus musculus];PREDICTED: nuclear receptor subfamily 2 group C member 2 isoform X2 [Oryctolagus cuniculus];PREDICTED: nuclear receptor subfamily 2 group C member 2 isoform X4 [Oryctolagus cuniculus]	1.90743	1.87136	1.53787	1.67869	2.3269	4.84507	2.00668	6.54192	6.34879	1107	1106	951	1011	1477	2736	1074	3830	3414
Nr2c1	ENSMUSG00000005897	nuclear receptor subfamily 2 group C member 1 [Mus musculus]	0.340324	0.263776	0.231093	0.19126	0.382101	0.359274	0.335176	0.819802	0.893969	100	79	72	58	122	103	91	243	243
Smpd4	ENSMUSG00000005899	mKIAA1418 protein, partial [Mus musculus];sphingomyelin phosphodiesterase 4, isoform CRA_c, partial [Mus musculus];sphingomyelin phosphodiesterase 4, isoform CRA_b, partial [Mus musculus];sphingomyelin phosphodiesterase 4 isoform 3 [Mus musculus];sphingomyelin phosphodiesterase 4 isoform X3 [Otolemur garnettii];sphingomyelin phosphodiesterase 4 isoform 1 [Mus musculus];PREDICTED: sphingomyelin ph…	0.630933	0.399436	0.442917	0.618368	0.613248	1.32626	0.527232	1.59386	1.54993	358	232	269	366	385	733	278	913	820
Pex1	ENSMUSG00000005907	peroxisome biogenesis factor 1 isoform 2 [Mus musculus];peroxisome biogenesis factor 1 isoform 1 [Mus musculus];unnamed protein product [Mus musculus]	0.559029	0.216033	0.291089	0.427146	0.490021	0.630124	0.422867	1.2131	1.08347	275	110	153	218	264	302	193	602	494
Kctd20	ENSMUSG00000005936	BTB/POZ domain-containing protein KCTD20 isoform X2 [Mus caroli];Kctd20 protein, partial [Mus musculus];potassium channel tetramerisation domain containing 20, isoform CRA_c, partial [Mus musculus];BTB/POZ domain-containing protein KCTD20 isoform 1 [Mus musculus];BTB/POZ domain-containing protein KCTD20 isoform 2 [Mus musculus]	6.63044	4.01146	4.95781	6.41674	10.289	27.1368	4.34914	12.3991	13.7382	1839	1134	1467	1848	3123	7326	1113	3475	3535
Itgae	ENSMUSG00000005947	unnamed protein product [Mus musculus];integrin alpha-E isoform 1 precursor [Mus musculus]	0.856512	0.602725	0.463517	0.493575	0.447012	0.837107	0.996714	2.80268	4.09277	249	179	145	150	143	237	268	822	1103
Ctns	ENSMUSG00000005949	PREDICTED: cystinosin isoform X1 [Mus musculus]	1.28642	0.688508	0.780947	1.25212	2.23653	4.94158	0.45092	2.57626	2.88999	278	152	180	280	528	1034	90	561	577
P2rx5	ENSMUSG00000005950	P2X purinoceptor 5 [Mus musculus]	0	0.014946	0	0	0	0.021856	0.006299	0.040319	0.122269	0	3	0	0	0	4	1	7	18
Shpk	ENSMUSG00000005951	sedoheptulokinase [Mus musculus]	0.30873	0.337927	0.33576	0.354333	0.440991	0.420003	0.328686	1.3612	1.12117	59	65	68	70	92	78	58	261	198
Ephb3	ENSMUSG00000005958	Eph receptor B3, isoform CRA_a, partial [Mus musculus];ephrin type-B receptor 3 precursor [Mus musculus]	0.027894	0	0.0294861	0	0.0260722	0.182187	0	0.0373415	0	12	0	13	0	12	71	0	16	0
Tuft1	ENSMUSG00000005968	tuftelin isoform 1 [Mus musculus]	0.364433	0.16245	0.138256	0.135341	0.253698	0.556035	0.220749	0.720284	0.597211	60	27	24	23	46	88	34	119	90
Rcn1	ENSMUSG00000005973	reticulocalbin-1 precursor [Mus musculus]	0.675404	0.725564	0.562489	0.983992	0.458725	1.44274	0.628671	1.25489	1.6072	138	151	122	208	103	285	118	258	303
Dnase1	ENSMUSG00000005980	deoxyribonuclease I, isoform CRA_a, partial [Mus musculus];deoxyribonuclease-1 [Mus pahari]	0.474508	0.364459	0.196462	0.21064	0.278047	0.274576	0.216235	1.28124	0.989946	93	74	42	43	62	53	39	253	180
Trap1	ENSMUSG00000005981	TNF receptor-associated protein 1, partial [Mus musculus];Trap1 protein, partial [Mus musculus]	5.22585	3.37557	2.76077	3.61193	3.69068	7.72593	4.65422	11.3295	15.2884	853	560	480	611	659	1226	699	1865	2312
Naa60	ENSMUSG00000005982	N(alpha)-acetyltransferase 60, NatF catalytic subunit [Tokudaia muenninki];N-alpha-acetyltransferase 60 isoform 1 [Mus musculus];PREDICTED: N-alpha-acetyltransferase 60 isoform X1 [Jaculus jaculus];N-alpha-acetyltransferase 60 isoform X2 [Sus scrofa];unnamed protein product [Homo sapiens];TEVV2771 [Homo sapiens];N-alpha-acetyltransferase 60 isoform X3 [Cricetulus griseus]	5.82845	3.44428	3.62883	5.03555	8.35833	19.0459	3.64383	10.8613	13.866	1413	851	940	1267	2214	4483	815	2653	3112
1700037C18Rik	ENSMUSG00000005983	unnamed protein product [Mus musculus];uncharacterized protein C16orf90 homolog [Mus musculus];uncharacterized protein C16orf90 homolog [Microtus ochrogaster]	0.26268	0.0816219	0.0196761	0.188494	0.386589	0.829453	0.151728	0.207921	0.311184	55	17	5	41	88	166	30	43	60
Ankrd13d	ENSMUSG00000005986	ankyrin repeat domain-containing protein 13D isoform X1 [Heterocephalus glaber];ankyrin repeat domain-containing protein 13D [Mus musculus];ankyrin repeat domain 13 family, member D, isoform CRA_b, partial [Mus musculus];ankyrin repeat domain-containing protein 13D isoform X2 [Mus caroli];PREDICTED: ankyrin repeat domain-containing protein 13D isoform X2 [Coturnix japonica]	1.07968	0.666756	0.779949	1.25637	1.81947	4.77048	1.16718	3.32214	3.80165	169	107	130	204	312	726	169	525	550
Tpr	ENSMUSG00000006005	nucleoprotein TPR [Mus musculus];PREDICTED: nucleoprotein TPR isoform X1 [Nannospalax galili];RecName: Full=Nucleoprotein TPR; AltName: Full=Megator; AltName: Full=NPC-associated intranuclear protein; AltName: Full=Translocated promoter region protein;nucleoprotein TPR [Mus caroli];translocated promoter region protein, partial [Mus musculus];Tpr protein [Mus musculus];nuclear pore complex-associa…	4.58027	3.16931	2.60995	2.81494	4.0559	6.10882	3.53884	11.3737	11.0063	3050	2149	1857	1947	2954	3960	2175	7639	6793
Odr4	ENSMUSG00000006010	cDNA sequence BC003331, isoform CRA_b, partial [Mus musculus];protein odr-4 homolog isoform 1 [Mus musculus];cDNA sequence BC003331, isoform CRA_a, partial [Mus musculus]	1.23182	0.663341	0.83079	0.983974	1.59555	2.13222	0.704531	2.20388	2.21931	321	176	232	268	456	540	170	580	537
Prg4	ENSMUSG00000006014	proteoglycan 4 isoform 2 precursor [Mus musculus];proteoglycan 4 isoform X1 [Mus caroli];PREDICTED: proteoglycan 4 isoform X1 [Mus musculus]	0.189884	0.227988	0.0520345	0.04664	0.593731	0.263987	0.11636	0.337412	0.380422	52	63	16	14	178	70	30	93	96
Dhx34	ENSMUSG00000006019	probable ATP-dependent RNA helicase DHX34 [Mus musculus];mKIAA0134 protein, partial [Mus musculus]	1.40176	0.995883	0.80421	1.32471	1.80625	3.58637	0.771531	2.8885	4.22526	409	296	252	401	576	1019	207	849	1143
Kptn	ENSMUSG00000006021	kaptin [Rattus norvegicus];KICSTOR complex protein kaptin [Mus musculus];RecName: Full=KICSTOR complex protein kaptin;KICSTOR complex protein kaptin isoform X2 [Marmota flaviventris];KICSTOR complex protein kaptin isoform X2 [Zalophus californianus];LOW QUALITY PROTEIN: KICSTOR complex protein kaptin isoform X1 [Cricetulus griseus]	0.698093	0.481895	0.381554	0.522364	0.677002	1.02342	0.403958	1.29662	1.50824	152	108	90	118	159	216	82	281	300
Napa	ENSMUSG00000006024	alpha-soluble NSF attachment protein [Mus musculus];alpha-soluble NSF attachment protein [Microtus ochrogaster];PREDICTED: alpha-soluble NSF attachment protein [Tursiops truncatus];NAPA [Cricetulus griseus];alpha-soluble NSF attachment protein [Cricetulus griseus]	8.27561	6.86327	6.77774	7.45895	8.73925	13.6398	6.44776	10.7355	14.2863	1986	1677	1736	1858	2296	3186	1426	2602	3179
Sra1	ENSMUSG00000006050	steroid receptor RNA activator 1 isoform a [Mus musculus];unnamed protein product [Mus musculus];PREDICTED: steroid receptor RNA activator 1 isoform X1 [Chinchilla lanigera];amyloid-beta A4 precursor protein-binding family B member 3 isoform 1 [Mus musculus]	2.41882	1.5095	1.29148	1.75349	2.90342	6.28078	1.47757	4.6824	6.1599	719	458	410	542	944	1815	405	1405	1697
Atp5g1	ENSMUSG00000006057	ATP synthase F(0) complex subunit C1, mitochondrial [Mus musculus]	0.603701	0.182357	0.239339	0.338233	0.405705	0.883654	0.251212	1.39445	1.36523	189	58	80	110	140	269	73	439	395
Snf8	ENSMUSG00000006058	vacuolar-sorting protein SNF8 isoform X1 [Pan troglodytes];vacuolar-sorting protein SNF8 isoform X1 [Microcebus murinus];vacuolar-sorting protein SNF8 isoform 2 [Mus musculus];PREDICTED: vacuolar-sorting protein SNF8 isoform X1 [Mus musculus];PREDICTED: vacuolar-sorting protein SNF8 [Colobus angolensis palliatus]	2.20137	1.28393	1.47388	2.04342	3.14721	6.11241	1.07466	3.70463	4.76409	375	224	270	363	587	1012	171	637	752
Tbcb	ENSMUSG00000006095	tubulin-folding cofactor B isoform 1 [Mus musculus];PREDICTED: tubulin-folding cofactor B isoform X1 [Camelus bactrianus]	3.9712	2.53193	2.63677	2.78244	4.51799	9.50986	1.72842	5.8606	7.89927	363	236	257	265	454	846	146	541	670
Inpp5k	ENSMUSG00000006127	inositol polyphosphate 5-phosphatase K [Mus musculus];putative phosphatase, isoform CRA_c, partial [Mus musculus];unnamed protein product [Mus musculus];putative phosphatase, isoform CRA_b, partial [Mus musculus];Inpp5k protein [Mus musculus];PREDICTED: inositol polyphosphate 5-phosphatase K isoform X1 [Mus musculus]	3.49931	2.14897	2.83099	3.53287	5.1538	12.3913	2.04119	6.73654	8.5009	1272	796	1097	1334	2048	4379	685	2470	2864
Crkl	ENSMUSG00000006134	crk-like protein isoform 1 [Mus musculus]	4.62811	3.37284	3.43216	3.42274	4.66655	11.5909	3.63006	11.7736	11.0052	1132	840	896	869	1249	2761	818	2908	2498
Upk3bl	ENSMUSG00000006143	2310043J07Rik protein, partial [Mus musculus];mCG1888, partial [Mus musculus];PREDICTED: uroplakin-3b-like protein isoform X2 [Mus musculus]	0.31775	0.199452	0.364205	0	0.0868466	1.33818	0.0522804	0	0	28	17	33	0	8	110	4	0	0
Eps8l1	ENSMUSG00000006154	PREDICTED: epidermal growth factor receptor kinase substrate 8-like protein 1 isoform X1 [Mus musculus];epidermal growth factor receptor kinase substrate 8-like protein 1 isoform X2 [Mus pahari]	0.69033	1.36524	0.64513	0.52542	1.61643	4.03153	1.16822	6.33065	3.31594	219	439	218	172	557	1236	341	2009	967
Clint1	ENSMUSG00000006169	clathrin interactor 1 isoform 1 [Mus musculus];clathrin interactor 1 isoform 2 [Mus musculus];mKIAA0171 protein, partial [Mus musculus]	5.8023	3.85041	4.07411	4.63409	5.94508	12.0079	4.66197	14.6604	14.6473	2554	1725	1913	2116	2863	5143	1890	6512	5977
Prss16	ENSMUSG00000006179	thymus-specific serine protease precursor [Mus musculus];protease, serine, 16 (thymus), isoform CRA_b [Mus musculus];Thymus-specific serine protease [Cricetulus griseus]	0.0472203	0.126402	0.0390283	0.0934115	0.236153	0.523419	0	0.129455	0.138672	9	21	7	16	41	81	0	21	21
Cdkal1	ENSMUSG00000006191	threonylcarbamoyladenosine tRNA methylthiotransferase isoform 1 [Mus musculus];CDK5 regulatory subunit associated protein 1-like 1, partial [Mus musculus];unnamed protein product [Mus musculus];threonylcarbamoyladenosine tRNA methylthiotransferase isoform 2 [Mus musculus]	0.215777	0.118177	0.0903416	0.158537	0.180617	0.229117	0.0791749	0.479646	0.576863	178	100	79	136	162	184	61	397	436
Htra1	ENSMUSG00000006205	HtrA serine peptidase 1, isoform CRA_a [Mus musculus];serine protease HTRA1 [Mus caroli];PREDICTED: serine protease HTRA1, partial [Sorex araneus]	0.021798	0.107087	0.0203044	0	0	0.0559733	0.0217555	0	0.379259	5	20	4	0	0	10	4	0	65
Zbtb17	ENSMUSG00000006215	zinc finger and BTB domain-containing protein 17 [Mus musculus];C1ORF64 [Cricetulus griseus];zinc finger and BTB domain containing 17 [Columba livia];zinc finger and BTB domain-containing protein 17 [Cricetulus griseus]	1.9271	1.41348	1.27925	1.81133	2.15202	4.2783	1.53616	4.54692	5.11367	475	355	337	463	581	1024	350	1128	1168
Fblim1	ENSMUSG00000006219	PREDICTED: filamin-binding LIM protein 1 isoform X1 [Mus musculus]	0.0140335	0	0.0377512	0	0.00975872	0.160009	0.0148225	0.0278895	0	4	0	12	0	4	45	4	8	0
Epor	ENSMUSG00000006235	erythropoietin receptor precursor [Mus musculus]	0.835122	0.381815	0.909149	0.36803	0.780007	1.03464	0.256341	0.237069	0.265851	97	46	113	45	99	117	28	28	29
Ccdc159	ENSMUSG00000006241	RIKEN cDNA 2510048L02, isoform CRA_b, partial [Mus musculus]	0	0	0	0	0	0	0	0	0.038564	0	0	0	0	0	0	0	0	4
Mob1b	ENSMUSG00000006262	MOB1, Mps One Binder kinase activator-like 1A (yeast), isoform CRA_b [Mus musculus];unnamed protein product [Mus musculus];MOB kinase activator 1B isoform 2 [Homo sapiens];MOB1, Mps One Binder kinase activator-like 1A (yeast), isoform CRA_a [Mus musculus]	0.857293	0.501979	0.627954	0.704831	1.14331	2.0297	0.734779	1.94162	1.58541	595	355	466	508	867	1369	470	1359	1019
Atp6v1b2	ENSMUSG00000006273	V-type proton ATPase subunit B, brain isoform [Mus pahari];hypothetical protein [Mus musculus];ATPase, H transporting, lysosomal V1 subunit B2, isoform CRA_b [Rattus norvegicus];vacuolar H+-ATPase B2, partial [Dasyatis sabina]	6.31747	3.65599	4.77635	7.25049	12.3993	26.0649	3.49967	9.50568	13.4434	2126	1253	1715	2531	4561	8527	1086	3228	4192
Eps15l1	ENSMUSG00000006276	epidermal growth factor receptor substrate 15-like 1 isoform a [Mus musculus]	4.64765	2.67999	2.59759	3.36386	4.84278	7.95269	3.64787	11.5867	11.4362	925	543	551	695	1054	1540	669	2327	2110
Tep1	ENSMUSG00000006281	telomerase protein component 1 [Mus musculus]	1.92406	0.80556	0.940057	1.54024	2.47163	3.36761	1.11719	3.67724	5.15455	996	424	519	827	1399	1696	533	1921	2473
Ttc5	ENSMUSG00000006288	tetratricopeptide repeat protein 5 isoform a [Mus musculus]	5.73054	3.00932	2.93054	4.35272	4.73322	7.64568	3.31307	12.0085	13.6566	668	357	365	527	604	868	356	1414	1477
Osgep	ENSMUSG00000006289	probable tRNA N6-adenosine threonylcarbamoyltransferase [Mus musculus];RecName: Full=Probable tRNA N6-adenosine threonylcarbamoyltransferase; AltName: Full=N6-L-threonylcarbamoyladenine synthase; Short=t(6)A synthase; AltName: Full=O-sialoglycoprotein endopeptidase; AltName: Full=t(6)A37 threonylcarbamoyladenosine biosynthesis protein Osgep; AltName: Full=tRNA threonylcarbamoyladenosine biosynthe…	1.19966	0.62427	0.68978	1.21971	1.22412	2.11119	0.757333	2.81119	3.46038	377	201	231	397	421	646	221	890	1006
Aamp	ENSMUSG00000006299	angio-associated migratory cell protein isoform X1 [Microtus ochrogaster];angio-associated migratory cell protein isoform X2 [Aotus nancymaae];angio-associated migratory cell protein isoform X3 [Mus caroli]	6.55884	3.66413	4.6395	4.89185	6.4059	12.5061	3.84747	12.5017	15.0489	1438	818	1085	1115	1536	2668	779	2766	3058
Tmbim1	ENSMUSG00000006301	protein lifeguard 3 [Mus musculus];unnamed protein product, partial [Mus musculus];RecName: Full=Protein lifeguard 3; AltName: Full=Responsive to centrifugal force and shear stress gene 1 protein; Short=Protein RECS1; AltName: Full=Transmembrane BAX inhibitor motif-containing protein 1;mKIAA4161 protein, partial [Mus musculus]	0.294781	0.210365	0.461976	0.218867	0.526657	0.487991	0.190246	0.277496	0.361907	238	173	396	183	464	383	142	229	272
Arpc2	ENSMUSG00000006304	PREDICTED: actin-related protein 2/3 complex subunit 2 isoform X1 [Colobus angolensis palliatus];unnamed protein product, partial [Mus musculus];mCG114810, isoform CRA_b [Mus musculus]	55.6747	33.7211	42.0038	50.2482	81.062	163.156	33.9235	93.541	110.435	7168	4419	5766	6713	11419	20448	4024	12160	13188
Kmt2b	ENSMUSG00000006307	PREDICTED: histone-lysine N-methyltransferase 2B isoform X1 [Mus musculus];histone-lysine N-methyltransferase 2B isoform 2 [Mus musculus];Wbp7 protein, partial [Mus musculus]	4.63934	2.77921	3.12605	2.95106	4.07913	8.44355	4.0792	11.1617	12.1732	2822	1722	2028	1864	2716	4998	2288	6850	6867
Zbtb32	ENSMUSG00000006310	zinc finger and BTB domain-containing protein 32 [Mus musculus];PREDICTED: zinc finger and BTB domain-containing protein 32 isoform X2 [Mus musculus]	1.08496	0.357823	0.505404	0.499324	0.666023	3.69198	0.249932	1.64699	1.41653	163	55	82	78	110	537	35	249	197
Etv2	ENSMUSG00000006311	PREDICTED: ETS translocation variant 2 isoform X2 [Mus musculus]	0	0	0	0	0	0	0.074162	0	0.057401	0	0	0	0	0	0	5	0	4
Upk1a	ENSMUSG00000006313	uroplakin-1a [Mus musculus]	0	0	0	0	0	0.12006	0	0.182092	0.131204	0	0	0	0	0	10	0	16	11
Tmem147	ENSMUSG00000006315	transmembrane protein 147, isoform CRA_a, partial [Mus musculus]	3.81726	1.5713	2.59348	3.47697	4.7495	6.69777	1.51615	5.26664	7.70372	210	88	152	199	286	359	77	293	393
Rps9	ENSMUSG00000006333	tRNA-splicing endonuclease subunit Sen34 [Pteropus alecto];mCG18481, isoform CRA_b, partial [Mus musculus];PREDICTED: 40S ribosomal protein S9 isoform X1 [Cercocebus atys];unnamed protein product [Mus musculus]	99.5676	67.3564	71.3431	79.5843	109.481	185.867	74.1781	180.645	242.942	15928	10967	12171	13211	19163	28944	10933	29176	36050
Tfpt	ENSMUSG00000006335	TCF3 fusion partner homolog isoform 2 [Mus musculus];TCF3 fusion partner homolog isoform 1 [Mus musculus];unnamed protein product, partial [Mus musculus]	2.11412	1.30217	1.25965	1.79096	2.36165	5.27994	2.09726	3.99254	4.28746	162	101	105	142	197	391	147	307	302
Susd2	ENSMUSG00000006342	sushi domain-containing protein 2 isoform 2 precursor [Mus musculus];sushi domain-containing protein 2 isoform 1 precursor [Mus musculus]	0.0901906	0.075583	0	0.016771	0.0322821	0.135698	0.073951	0.224003	0.153637	20	16	0	4	8	28	15	47	30
Ggt5	ENSMUSG00000006344	glutathione hydrolase 5 proenzyme isoform 1 precursor [Mus musculus];gamma-glutamyltransferase-like activity 1, isoform CRA_c, partial [Mus musculus];Ggt5 protein [Mus musculus];PREDICTED: gamma-glutamyltransferase 5 isoform X1 [Mus musculus]	0.90961	0.660811	0.925467	1.62584	4.18488	14.7997	0.43711	1.30489	1.99222	273	203	298	507	1374	4322	122	396	555
Ggt1	ENSMUSG00000006345	glutathione hydrolase 1 proenzyme isoform X2 [Microtus ochrogaster];glutathione hydrolase 1 proenzyme precursor [Mus musculus];PREDICTED: gamma-glutamyltranspeptidase 1 isoform X2 [Mus musculus]	0.464437	0.407522	0.425252	0.516403	1.74943	7.03046	0.508859	1.06766	1.4673	101	92	100	119	416	1481	102	235	295
Crip2	ENSMUSG00000006356	PREDICTED: cysteine-rich protein 2 isoform X1 [Peromyscus maniculatus bairdii]	5.67761	4.73638	4.49408	1.71144	2.02695	1.79442	0.578884	1.47342	1.14244	517	439	437	162	202	159	49	136	97
Crip1	ENSMUSG00000006360	cysteine-rich protein 1 (intestinal), isoform CRA_a [Mus musculus]	21.3656	12.2801	16.6545	18.8713	22.46	43.1006	15.0639	46.3629	51.6539	602	353	501	552	693	1183	391	1319	1351
Cbfa2t3	ENSMUSG00000006362	protein CBFA2T3 isoform 1 [Mus musculus];PREDICTED: protein CBFA2T3 isoform X3 [Mus musculus];RecName: Full=Protein CBFA2T3; AltName: Full=Eight twenty one protein 2; AltName: Full=MTG8-related protein 2; AltName: Full=Protein ETO-2;unnamed protein product [Mus musculus];PREDICTED: protein CBFA2T3 isoform X1 [Mus musculus]	2.22497	0.744041	1.25727	1.65105	3.44364	3.16704	1.18413	3.20776	3.54317	674	231	407	520	1141	935	333	983	996
Fbln1	ENSMUSG00000006369	fibulin-1 isoform 1 precursor [Mus musculus];unnamed protein product [Mus musculus]	0.0717409	0.0724303	0.045167	0.041348	0.115258	0.3668	0	0.0751544	0.191404	20	21	14	12	36	99	0	21	50
Pgrmc1	ENSMUSG00000006373	PREDICTED: LOW QUALITY PROTEIN: membrane-associated progesterone receptor component 1 [Rhinopithecus bieti]	4.68853	2.33869	2.87328	3.09174	4.7442	7.07637	3.47927	8.87417	10.7987	552	280	361	378	611	811	377	1054	1178
Gcat	ENSMUSG00000006378	2-amino-3-ketobutyrate coenzyme A ligase, mitochondrial isoform a [Mus musculus];galanin receptor type 3 [Mus musculus]	0.127089	0.0768346	0.052205	0.0965388	0.0443268	0.122841	0.0816198	0.213489	0.288514	31	20	14	25	13	30	19	54	66
Tek	ENSMUSG00000006386	angiopoietin-1 receptor isoform 1 precursor [Mus musculus]	0	0	0	0	0.0121713	0	0	0	0	0	0	0	0	4	0	0	0	0
Mpl	ENSMUSG00000006389	thrombopoietin receptor isoform 2 precursor [Mus musculus];thrombopoietin receptor isoform 1 precursor [Mus musculus];c-mpl-II [Mus musculus]	4.75556	3.17211	7.7094	2.99517	6.3948	4.53859	3.79268	5.64461	6.36967	893	606	1542	584	1312	830	656	1069	1109
Elovl1	ENSMUSG00000006390	PREDICTED: elongation of very long chain fatty acids protein 1 isoform X1 [Jaculus jaculus];elongation of very long chain fatty acids protein 1 isoform X1 [Cricetulus griseus];elongation of very long chain fatty acids protein 1 isoform X3 [Theropithecus gelada];rCG50316, isoform CRA_c [Rattus norvegicus];elongation of very long chain fatty acids protein 1 isoform 1 [Mus musculus]	5.38166	3.19596	4.56	5.18367	8.94799	20.582	2.8784	8.42074	10.8439	930	564	842	931	1692	3461	460	1469	1739
Med8	ENSMUSG00000006392	mediator of RNA polymerase II transcription subunit 8 isoform 1 [Mus musculus];mediator of RNA polymerase II transcription subunit 8 isoform 2 [Mus musculus];mediator of RNA polymerase II transcription subunit 8 isoform 3 [Mus musculus];mediator of RNA polymerase II transcription subunit 8 [Camelus ferus];PREDICTED: LOW QUALITY PROTEIN: mediator of RNA polymerase II transcription subunit 8 [Saimi…	1.80524	1.27638	0.866413	1.74639	2.02813	5.59773	0.996988	3.04863	3.92615	347	250	179	346	425	1040	178	590	696
Hyi	ENSMUSG00000006395	RecName: Full=Putative hydroxypyruvate isomerase;hydroxypyruvate isomerase homolog (E. coli), isoform CRA_d [Mus musculus];putative hydroxypyruvate isomerase isoform X1 [Mus pahari]	0.464756	0.254593	0.493402	0.237658	0.386472	1.00888	0.146946	1.27257	1.30355	67	38	76	36	60	140	20	182	170
Cdc20	ENSMUSG00000006398	cell division cycle protein 20 homolog [Mus musculus];cell division cycle protein 20 homolog [Mus caroli]	1.54045	0.911403	0.829484	0.808904	0.414571	2.68478	0.664002	1.75909	1.6561	183	110	106	101	55	311	74	211	182
Adamts4	ENSMUSG00000006403	unnamed protein product [Mus musculus]	0	0	0	0	0.0238064	0	0	0.0258477	0	0	0	0	0	8	0	0	8	0
Nectin4	ENSMUSG00000006411	unnamed protein product, partial [Mus musculus]	0.317521	0.0562862	0.128582	0.367782	0.479276	1.07997	0.0582779	0.169644	0.235305	76	14	33	92	126	251	13	41	52
Pfdn2	ENSMUSG00000006412	prefoldin subunit 2 isoform 1 [Mus musculus];prefoldin subunit 2 isoform 2 [Mus musculus];PREDICTED: prefoldin subunit 2 isoform X1 [Rattus norvegicus]	2.05419	1.36733	1.46906	1.2957	1.94626	3.14621	1.22594	3.99684	4.63318	254	172	194	167	263	377	141	496	529
Rnf114	ENSMUSG00000006418	E3 ubiquitin-protein ligase RNF114 isoform 1 [Mus musculus];zinc finger protein 313, isoform CRA_a, partial [Mus musculus]	30.7318	25.5887	32.4264	19.1564	27.203	55.7297	11.1166	22.0161	26.4245	6531	5535	7348	4225	6326	11530	2177	4725	5211
Steep1	ENSMUSG00000006423	UPF0428 protein CXorf56 homolog isoform X1 [Mus caroli];UPF0428 protein CXorf56 homolog [Rattus norvegicus];PREDICTED: UPF0428 protein CXorf56 homolog [Propithecus coquereli]	0.951503	0.532047	0.380155	0.72721	0.950663	1.58018	0.536708	1.52056	1.76823	448	255	193	355	491	725	234	724	773
Neurl1a	ENSMUSG00000006435	E3 ubiquitin-protein ligase NEURL1 isoform 1 [Mus musculus];E3 ubiquitin-protein ligase NEURL1 isoform 2 [Mus musculus]	0.0894702	0.0452671	0.28385	0.0462821	0.0931051	0.112493	0.170138	0.137165	0.0547054	25	13	86	14	29	31	45	39	15
Srm	ENSMUSG00000006442	PREDICTED: spermidine synthase [Chlorocebus sabaeus];spermidine synthase [Mus caroli];unnamed protein product [Mus musculus]	2.51488	1.59865	1.66153	2.06974	1.37664	6.88149	2.16414	5.04316	6.77559	256	166	180	219	154	680	203	516	637
Epha2	ENSMUSG00000006445	ephrin type-A receptor 2 precursor [Mus musculus];PREDICTED: ephrin type-A receptor 2 isoform X1 [Mus musculus]	0.415376	0.097614	0.25571	0.142886	0.17598	0.780165	0.248157	0.833396	0.242108	124	31	82	44	58	225	68	250	67
Rbm14	ENSMUSG00000006456	RBM14, partial [Cricetulus griseus];mCG8382, isoform CRA_c [Mus musculus]	4.47159	2.54942	2.32796	2.46273	3.41475	7.99106	3.20543	9.19541	11.0984	1108	643	616	634	926	1927	732	2299	2549
Actn3	ENSMUSG00000006457	unnamed protein product, partial [Mus musculus];alpha-actinin-3 [Mus musculus]	0.0949634	0.046974	0.0389646	0	0	0.0491809	0.0235386	0.102623	0.0461228	18	10	8	0	0	9	4	19	8
A530013C23Rik	ENSMUSG00000006462	unnamed protein product [Mus musculus];RIKEN cDNA A530013C23, isoform CRA_a [Mus musculus]	0.188597	0.0746618	0.115664	0.155534	0.535691	0.611272	0.0867773	0.275633	0.248244	72	29	47	61	222	226	31	106	88
Zdhhc24	ENSMUSG00000006463	probable palmitoyltransferase ZDHHC24 isoform a [Mus musculus];zinc finger, DHHC domain containing 24, isoform CRA_a, partial [Mus musculus]	0.531901	0.327048	0.300292	0.515821	0.541711	1.46481	0.199981	0.556091	1.58248	99	62	60	100	111	265	35	105	272
Bbs1	ENSMUSG00000006464	mCG8379 [Mus musculus]	0.045734	0	0.020064	0.057196	0.029793	0.087437	0.036249	0.067378	0.156474	17	0	8	21	12	31	12	25	52
Slc34a3	ENSMUSG00000006469	sodium-dependent phosphate transport protein 2C isoform 1 [Mus musculus]	0	0	0	0.0195359	0	0	0	0	0	0	0	0	4	0	0	0	0	0
Ndor1	ENSMUSG00000006471	NADPH-dependent diflavin oxidoreductase 1 isoform 2 [Mus musculus];PREDICTED: NADPH-dependent diflavin oxidoreductase 1 isoform X11 [Mus musculus];PREDICTED: RING finger protein 225-like [Peromyscus maniculatus bairdii];NADPH-dependent diflavin oxidoreductase 1 isoform 1 [Mus musculus];PREDICTED: NADPH-dependent diflavin oxidoreductase 1 isoform X3 [Mus musculus];PREDICTED: NADPH-dependent diflav…	2.45924	1.35788	1.33702	1.67997	2.41582	4.39166	2.07531	5.50563	7.74418	913	515	530	647	980	1584	710	2058	2658
Nsmf	ENSMUSG00000006476	NMDA receptor synaptonuclear signaling and neuronal migration factor isoform A [Mus musculus];nasal embryonic LHRH factor, isoform CRA_a [Mus musculus];NMDA receptor synaptonuclear signaling and neuronal migration factor isoform C [Mus musculus];NMDA receptor synaptonuclear signaling and neuronal migration factor isoform B [Mus musculus];nasal embryonic LHRH factor, isoform CRA_d, partial [Mus mu…	0.530529	0.395532	0.479759	0.348251	0.474089	1.7553	0.567535	1.70137	1.81959	169	128	162	115	164	534	165	537	528
Pdk1	ENSMUSG00000006494	[Pyruvate dehydrogenase (acetyl-transferring)] kinase isozyme 1, mitochondrial isoform 1 precursor [Mus musculus];pyruvate dehydrogenase kinase, isoenzyme 1, isoform CRA_f [Rattus norvegicus];PREDICTED: pyruvate dehydrogenase kinase, isozyme 1 isoform X1 [Mus musculus];hypothetical protein A6R68_00841 [Neotoma lepida]	1.91664	1.69533	1.44552	1.24821	1.76811	2.67442	2.16532	5.77236	6.05165	947	851	763	640	955	1286	985	2873	2766
Ptbp1	ENSMUSG00000006498	polypyrimidine tract-binding protein 1 isoform 1 [Mus musculus];Polypyrimidine tract-binding protein 1 [Cricetulus griseus];polypyrimidine tract-binding protein 1 isoform 2 [Mus musculus];Polypyrimidine tract binding protein 1 [Mus musculus];mCG13402, isoform CRA_f, partial [Mus musculus];polypyrimidine tract-binding protein 1 isoform 3 [Mus musculus];PTBP1 isoform 9 [Pan troglodytes];PREDICTED: …	18.4686	13.077	12.6401	12.7267	14.4487	30.6375	15.1023	46.5857	44.0566	5547	3999	4051	3967	4753	8956	4180	14123	12271
Mvd	ENSMUSG00000006517	diphosphomevalonate decarboxylase [Mus musculus]	2.2516	1.25019	1.25602	1.229	2.42218	6.61325	1.47529	4.05906	4.21941	252	142	150	143	296	718	152	457	437
Cyba	ENSMUSG00000006519	cytochrome b-245 light chain isoform 1 [Mus musculus]	69.8264	34.84	55.1786	72.8179	123.705	276.755	28.8656	81.8926	118.933	3352	1702	2824	3627	6497	12932	1277	3969	5296
Stimate	ENSMUSG00000006526	store-operated calcium entry regulator STIMATE [Mus musculus];unnamed protein product [Mus musculus]	0.712273	0.341528	0.520481	0.837483	1.36745	2.20395	0.389873	1.73936	1.84953	184	91	144	225	386	553	95	454	442
Sfmbt1	ENSMUSG00000006527	scm-like with four MBT domains protein 1 [Mus musculus];Sfmbt1 protein, partial [Mus musculus]	0.720667	0.237993	0.35174	0.484695	0.35914	1.00387	0.386192	1.1944	1.08157	394	133	207	275	217	537	196	661	550
Ihh	ENSMUSG00000006538	Indian hedgehog protein [Mus musculus]	0	0.033603	0.0301285	0	0	0	0	0.0354443	0.0332905	0	7	7	0	0	0	0	7	6
Atp7b	ENSMUSG00000006567	copper-transporting ATPase 2 [Mus musculus]	0	0	0.009047	0.009297	0.024881	0.039637	0	0	0.046517	0	0	4	4	12	16	0	0	18
Slc4a1	ENSMUSG00000006574	band 3 anion transport protein [Mus musculus];MEB3 (aa 11-919), partial [Mus musculus]	45.3632	55.5213	46.2745	12.0579	17.3626	7.69935	47.7609	23.6068	27.1446	14048	17500	15281	3876	5885	2322	13626	7384	7799
Rundc3a	ENSMUSG00000006575	Rap2 interacting protein, isoform CRA_b, partial [Mus musculus];RaP2 interacting protein 8 variant, partial [Homo sapiens];Rap2 interacting protein, isoform CRA_a, partial [Mus musculus];RUN domain-containing protein 3A isoform 2 [Mus musculus];PREDICTED: RUN domain-containing protein 3A isoform X2 [Mus musculus];PREDICTED: RUN domain-containing protein 3A [Miniopterus natalensis]	0.41861	0.892389	0.493212	0.190995	0.28079	0.34759	1.0113	0.938276	1.04	80	171	99	38	59	65	174	181	181
Slc4a3	ENSMUSG00000006576	anion exchange protein 3 [Mus musculus];Anion exchange protein 3 [Cricetulus griseus];PREDICTED: anion exchange protein 3 isoform X2 [Mus musculus]	0	0	0	0	0	0.0252051	0	0.0115209	0.0419478	0	0	0	0	0	15	0	7	22
Cdt1	ENSMUSG00000006585	DNA replication factor Cdt1 [Mus musculus]	6.87274	3.54413	4.22489	4.19474	4.96651	12.283	5.38905	20.0877	14.9829	953	500	625	604	754	1658	689	2812	1927
Runx1t1	ENSMUSG00000006586	protein CBFA2T1-like protein [Cricetulus griseus]	0.0235229	0	0.0243914	0.00749639	0	0	0	0	0.00664551	12	0	14	4	0	0	0	0	4
Snai3	ENSMUSG00000006587	PREDICTED: zinc finger protein SNAI3 isoform X1 [Mus musculus]	0.37626	0.269575	0.13609	0.211872	0.147275	0.425125	0.158966	0.507555	0.902869	38	28	15	23	17	42	15	52	85
Aprt	ENSMUSG00000006589	adenine phosphoribosyltransferase [Mus musculus]	7.62856	5.8014	6.39755	8.46867	13.0115	24.7236	6.33483	13.4241	19.2766	419	324	375	482	781	1320	320	744	981
Gtf2h1	ENSMUSG00000006599	general transcription factor IIH subunit 1 [Cricetulus griseus];general transcription factor IIH subunit 1 isoform 1 [Mus musculus];Gtf2h1 protein [Mus musculus]	2.94511	2.14696	1.56923	2.17938	2.81339	5.95708	1.81083	5.32571	5.79383	558	414	317	429	584	1097	316	1018	1017
Hfe	ENSMUSG00000006611	mCG147332 [Mus musculus];hereditary hemochromatosis protein homolog isoform a precursor [Mus musculus];hereditary hemochromatosis protein homolog isoform b precursor [Mus musculus]	3.18444	0.987831	2.01782	2.46572	6.90452	1.92738	0.735221	3.145	3.03264	722	228	488	579	1709	425	155	719	638
Abhd1	ENSMUSG00000006638	abhydrolase domain containing 1, isoform CRA_b [Mus musculus];protein ABHD1 [Mus musculus];protein ABHD1 isoform X1 [Microtus ochrogaster]	0.110213	0.0640633	0.0894365	0.0800667	0.133595	0.277571	0.0557159	0.257152	0.358054	14	9	12	10	18	33	8	31	38
Slc5a6	ENSMUSG00000006641	mCG23491, isoform CRA_a, partial [Mus musculus];sodium-dependent multivitamin transporter [Mus musculus]	0.422373	0.306096	0.264041	0.211258	0.238832	0.796067	0.346472	1.17939	1.63361	108	80	72	56	67	198	81	303	384
Aplp1	ENSMUSG00000006651	amyloid-like protein 1 precursor [Mus musculus]	0.145064	0.102809	0.205911	0.159053	0.18754	0.364853	0.050385	0.127178	0.122473	22	16	34	25	32	54	8	20	18
Qrich1	ENSMUSG00000006673	QRICH1, partial [Cervus elaphus hippelaphus];unnamed protein product [Mus musculus];glutamine-rich protein 1 [Mus musculus];PREDICTED: glutamine-rich protein 1 isoform X1 [Anser cygnoides domesticus];Qrich1 protein [Mus musculus]	2.56337	1.48657	1.56195	1.84009	2.36194	5.28302	2.05237	6.53463	6.00187	1258	746	821	938	1268	2521	929	3233	2732
P4htm	ENSMUSG00000006675	PREDICTED: transmembrane prolyl 4-hydroxylase [Rattus norvegicus];transmembrane prolyl 4-hydroxylase isoform X1 [Marmota flaviventris];transmembrane prolyl 4-hydroxylase isoform 1 [Mus musculus]	0.084508	0.0423406	0.0268054	0	0.0538269	0.0477098	0.041253	0.116236	0.297846	22	11	8	0	16	13	10	30	70
Usp19	ENSMUSG00000006676	ubiquitin specific peptidase 19, isoform CRA_c, partial [Mus musculus];ubiquitin specific peptidase 19, isoform CRA_d, partial [Mus musculus];mKIAA0891 protein, partial [Mus musculus];PREDICTED: ubiquitin carboxyl-terminal hydrolase 19 isoform X2 [Mus musculus];Usp19 protein, partial [Mus musculus];PREDICTED: ubiquitin carboxyl-terminal hydrolase 19 isoform X3 [Mus musculus];Ubiquitin specific pe…	7.62096	3.96255	4.46987	4.84077	6.18562	14.9038	5.40262	15.178	16.1737	3409	1804	2133	2249	3029	6481	2227	6846	6704
Pola1	ENSMUSG00000006678	DNA polymerase alpha catalytic subunit [Mus musculus];DNA polymerase alpha catalytic subunit [Dasypus novemcinctus];rCG56442 [Rattus norvegicus]	0.491012	0.273665	0.236051	0.260683	0.21195	0.599732	0.177963	0.540098	0.55016	274	157	142	152	130	327	92	306	287
Cdc42	ENSMUSG00000006699	PREDICTED: cell division control protein 42 homolog isoform X1 [Phaethon lepturus];PREDICTED: cell division control protein 42 homolog isoform X1 [Mesitornis unicolor]	40.4858	22.9516	28.8624	37.2428	59.1874	136.657	21.9437	71.6332	80.203	7604	4388	5781	7259	12163	24985	3797	13584	13973
Pknox1	ENSMUSG00000006705	homeobox protein PKNOX1 [Mus musculus];homeobox protein PKNOX1 isoform X1 [Tupaia chinensis]	1.88795	1.18991	0.961642	1.16515	1.63287	3.70659	1.53588	4.42626	3.87059	826	530	451	530	783	1578	621	1953	1569
D130043K22Rik	ENSMUSG00000006711	mKIAA0319 protein, partial [Mus musculus]	0.0118952	0	0	0	0	0.0486234	0	0.0103174	0	4	0	0	0	0	16	0	4	0
Gmnn	ENSMUSG00000006715	geminin [Mus musculus]	1.82448	1.19827	1.0365	1.01189	1.35963	3.38604	0.665499	1.78465	1.6603	171	114	103	99	140	307	57	168	144
Acot13	ENSMUSG00000006717	acyl-coenzyme A thioesterase 13 [Mus musculus]	1.69293	1.85449	1.47005	1.93644	2.51253	5.13075	1.14266	3.66211	6.16592	78	87	72	92	126	229	49	169	262
Zfp184	ENSMUSG00000006720	zinc finger protein 184 isoform 1 [Mus musculus]	0	0	0	0	0.0161611	0.0300474	0.038782	0	0.0846491	0	0	0	0	4	7	8	0	18
Cyp27b1	ENSMUSG00000006724	Cytochrome P450, family 27, subfamily b, polypeptide 1 [Mus musculus]	0	0	0	0	0	0	0	0	0.0257521	0	0	0	0	0	0	0	0	4
Cdk4	ENSMUSG00000006728	PREDICTED: cyclin-dependent kinase 4 isoform X1 [Rattus norvegicus];cyclin-dependent kinase 4-like protein [Cricetulus griseus];unnamed protein product [Mus musculus]	4.10507	2.99383	2.74682	2.89219	3.1414	7.56919	1.97525	6.35801	9.10899	847	628	605	619	709	1518	376	1323	1740
B4galnt1	ENSMUSG00000006731	beta-1,4 N-acetylgalactosaminyltransferase 1 isoform X1 [Mus caroli]	29.7817	21.5539	20.642	24.5017	35.0341	54.8989	25.2316	76.575	100.599	4665	3437	3448	3983	6005	8373	3641	12112	14619
Mettl1	ENSMUSG00000006732	PREDICTED: tRNA (guanine-N(7)-)-methyltransferase isoform X1 [Mus musculus];tRNA (guanine-N(7)-)-methyltransferase isoform X1 [Bos taurus];PREDICTED: tRNA (guanine-N(7)-)-methyltransferase isoform X2 [Mus musculus]	0.519567	0.177305	0.171059	0.333333	0.371262	0.956376	0.351345	0.638453	1.39341	96	35	34	66	75	172	61	119	239
Tspan31	ENSMUSG00000006736	tetraspanin-31 [Mus musculus]	2.39313	1.32777	1.52522	2.18711	4.25826	6.11657	1.77144	4.41883	5.55174	230	130	157	218	448	572	157	429	495
Kif5b	ENSMUSG00000006740	kinesin-1 heavy chain [Mus musculus];PREDICTED: kinesin-1 heavy chain [Poecilia formosa];Kinesin-1 heavy chain, partial [Colius striatus]	3.82671	2.17613	2.09683	2.23626	3.71457	6.13132	2.57921	8.45611	7.76238	1793	1039	1049	1088	1905	2799	1114	3999	3374
Saal1	ENSMUSG00000006763	protein SAAL1 [Mus musculus];mCG145364, isoform CRA_c, partial [Mus musculus];unnamed protein product [Mus musculus];mCG145364, isoform CRA_b, partial [Mus musculus]	0.317683	0.184892	0.102178	0.3502	0.223319	0.599818	0.166991	0.62985	0.866324	165	97	57	187	127	302	80	329	414
Tph2	ENSMUSG00000006764	tryptophan 5-hydroxylase 2 [Mus musculus]	0	0	0	0	0	0.0208119	0	0	0	0	0	0	0	0	4	0	0	0
Krt23	ENSMUSG00000006777	keratin, type I cytoskeletal 23 [Mus musculus]	0.574189	0.055795	0.431819	0.063408	0	1.92754	0	0.199366	0	57	6	46	7	0	186	0	20	0
Cnp	ENSMUSG00000006782	2',3'-cyclic-nucleotide 3'-phosphodiesterase [Mus caroli];cyclic nucleotide phosphodiesterase 1, isoform CRA_a, partial [Mus musculus]	17.8958	9.02357	12.1619	11.4756	16.0693	24.8401	13.083	30.1811	41.6313	4125	2118	2990	2745	4053	5574	2778	7024	8901
Odad4	ENSMUSG00000006784	tetratricopeptide repeat protein 25 isoform 2 [Mus musculus];unnamed protein product [Mus musculus]	0.00692058	0	0	0	0.0186594	0.0275176	0.0104128	0.0125875	0.00893696	3	0	0	0	9	12	4	5	4
Sulf2	ENSMUSG00000006800	sulfatase 2, isoform CRA_a, partial [Mus musculus];mKIAA1247 protein, partial [Mus musculus];unnamed protein product [Mus musculus]	1.02144	0.58241	0.745641	0.891954	0.523309	2.16552	0.411383	1.584	2.1435	378	222	294	342	211	777	143	591	735
Sod2	ENSMUSG00000006818	superoxide dismutase [Mn], mitochondrial precursor [Mus musculus]	2.8192	2.30402	2.04969	2.61416	3.18529	6.47595	3.44383	5.06562	5.05889	683	568	530	657	844	1527	769	1239	1137
Tmco6	ENSMUSG00000006850	transmembrane and coiled-coil domain-containing protein 6 [Mus musculus]	2.4936	1.07867	1.42186	1.28683	3.19717	8.20444	0.968635	3.41973	5.77524	287	127	175	154	403	919	103	398	617
Stambp	ENSMUSG00000006906	Stam binding protein, isoform CRA_d, partial [Mus musculus]	1.10491	0.692788	0.762569	1.25946	1.55539	2.8912	0.788688	1.92829	2.77134	151	97	112	179	233	385	100	266	352
Ezh1	ENSMUSG00000006920	enhancer of zeste homolog 1 (Drosophila), isoform CRA_a, partial [Mus musculus];histone-lysine N-methyltransferase EZH1 isoform X1 [Larimichthys crocea];histone-lysine N-methyltransferase EZH1 [Mus musculus];unnamed protein product [Mus musculus];histone-lysine N-methyltransferase EZH1 [Canis lupus familiaris]	1.97578	1.38467	1.4825	2.05267	3.06994	6.99261	1.23392	3.92567	5.6566	934	667	748	1007	1586	3210	538	1870	2475
Hap1	ENSMUSG00000006930	huntingtin-associated protein 1 isoform B [Mus musculus];huntingtin-associated protein 1 isoform A [Mus musculus];huntingtin-associated protein 1 isoform C [Mus musculus]	0.0318743	0.0229663	0.0253803	0.0282899	0.0887642	0.119928	0.0273152	0.0373812	0.0412299	8	6	7	7	24	29	7	10	10
P3h4	ENSMUSG00000006931	endoplasmic reticulum protein SC65 precursor [Mus musculus]	0	0.051966	0.027021	0.065128	0.076432	0.082927	0.021621	0.070095	0.081192	0	8	4	10	12	12	3	10	11
Ctnnb1	ENSMUSG00000006932	catenin beta-1 [Mus musculus];catenin (cadherin associated protein), beta 1, isoform CRA_a [Mus musculus];unnamed protein product [Mus musculus];LOW QUALITY PROTEIN: catenin beta-1-like [Electrophorus electricus];beta-catenin 1 [Ovis aries];catenin beta-1 isoform X2 [Labeo rohita];PREDICTED: catenin beta-1-like isoform X1 [Protobothrops mucrosquamatus]	11.3145	6.24103	6.79456	7.52619	12.6054	27.1335	6.83195	21.0806	25.2548	3657	2055	2343	2526	4456	8532	2035	6876	7567
Eif1b	ENSMUSG00000006941	Eukaryotic translation initiation factor 1b, partial [Bos mutus]	6.28636	4.04377	3.73996	5.47441	7.72487	12.3894	2.78464	9.79907	16.1286	365	239	232	330	491	701	149	575	869
Chrd	ENSMUSG00000006958	chordin, isoform CRA_a, partial [Mus musculus];mFLJ00220 protein, partial [Mus musculus]	0	0.0158074	0	0	0	0	0.020557	0.0106457	0	0	6	0	0	0	0	7	4	0
Psmd2	ENSMUSG00000006998	PREDICTED: 26S proteasome non-ATPase regulatory subunit 2 [Cebus capucinus imitator];mCG129789, isoform CRA_a, partial [Mus musculus];PREDICTED: 26S proteasome non-ATPase regulatory subunit 2 [Tursiops truncatus];unnamed protein product [Mus musculus];PREDICTED: LOW QUALITY PROTEIN: 26S proteasome non-ATPase regulatory subunit 2 [Pygoscelis adeliae]	9.07541	4.94443	5.45471	6.51881	8.40572	18.3571	5.46477	14.6741	18.0139	2323	1289	1490	1732	2354	4572	1289	3792	4275
Syngr3	ENSMUSG00000007021	synaptogyrin-3 [Mus musculus]	0.0303024	0.0465585	0	0	0.0264843	0.0279911	0	0	0	4	7	0	0	4	4	0	0	0
Vars	ENSMUSG00000007029	valine--tRNA ligase [Mus musculus];valine--tRNA ligase isoform X1 [Mus caroli];G7A, partial [Mus musculus];valyl-tRNA synthetase [Mus musculus];valyl-tRNA synthetase 2, isoform CRA_a [Mus musculus];valyl-tRNA synthetase 2, isoform CRA_d [Mus musculus];Valyl-tRNA synthetase [Mus musculus]	15.6716	8.23989	8.43984	11.005	12.2301	27.8141	8.89793	30.6577	39.5784	5571	2985	3200	4061	4756	9620	2915	10996	13044
Vwa7	ENSMUSG00000007030	von Willebrand factor A domain-containing protein 7 isoform 1 precursor [Mus musculus]	0	0.034068	0.027075	0	0.113384	0	0.02651	0.153588	0.15958	0	10	8	0	34	0	7	43	41
Hspa1l	ENSMUSG00000007033	heat shock 70 kDa protein 1-like [Mus musculus]	0.71309	0.089524	0.234247	0.059776	0.163415	0.233128	0.258198	0.542652	0.70378	112	15	40	10	28	36	38	86	103
Slc44a4	ENSMUSG00000007034	PREDICTED: choline transporter-like protein 4 isoform X1 [Mus musculus];choline transporter-like protein 4 [Mus musculus]	0.149148	0	0.0963317	0.016563	0.0137907	0.253493	0.0126343	0.0977129	0	30	0	21	4	3	49	3	20	0
Msh5	ENSMUSG00000007035	mutS protein homolog 5 [Mus musculus];PREDICTED: mutS protein homolog 5 isoform X12 [Mus musculus];unnamed protein product [Mus musculus];PREDICTED: mutS protein homolog 5 isoform X5 [Mus musculus]	0.09859	0.0905398	0.0204062	0.0554153	0.107509	0.187379	0.149252	0.285516	0.340176	36	33	8	21	43	67	49	103	114
Abhd16a	ENSMUSG00000007036	protein ABHD16A [Mus musculus];protein ABHD16A isoform X3 [Octodon degus];Abhydrolase domain-containing protein 16A [Myotis davidii];ABHD16A [Cricetulus griseus];protein ABHD16A, partial [Lonchura striata domestica]	3.0777	2.02723	2.27499	2.67013	3.96286	6.51932	1.97525	5.64054	6.77195	630	424	497	568	887	1296	373	1164	1284
Neu1	ENSMUSG00000007038	sialidase-1 precursor [Mus musculus];Neuraminidase 1 [Mus musculus]	5.94414	3.58231	4.06267	5.76522	8.008	17.8068	5.63679	20.2137	15.4077	1406	864	1025	1416	2073	4099	1229	4826	3380
Ddah2	ENSMUSG00000007039	N(G),N(G)-dimethylarginine dimethylaminohydrolase 2-like isoform 1 [Cricetulus griseus];N(G),N(G)-dimethylarginine dimethylaminohydrolase 2 isoform X1 [Mus pahari];N(G),N(G)-dimethylarginine dimethylaminohydrolase 2 isoform 1 [Mus musculus]	1.01291	0.815453	0.766886	1.08269	1.0502	1.73792	1.47288	3.63823	2.92952	104	85	83	115	117	172	138	372	276
Clic1	ENSMUSG00000007041	chloride intracellular channel protein 1 [Mus musculus];chloride intracellular channel 1, isoform CRA_b [Mus musculus]	36.9176	20.2934	24.8386	31.9521	55.5742	120.183	19.4096	52.4601	65.9198	4206	2353	3018	3778	6927	13328	2038	6034	6967
Lsm2	ENSMUSG00000007050	mitochondrial ribosomal protein L20, isoform CRA_a [Mus musculus];PREDICTED: U6 snRNA-associated Sm-like protein LSm2 [Camelus dromedarius];PREDICTED: U6 snRNA-associated Sm-like protein LSm2 isoform X1 [Cebus capucinus imitator];PREDICTED: U6 snRNA-associated Sm-like protein LSm2 [Jaculus jaculus];U6 snRNA-associated Sm-like protein LSm2 isoform 1 [Mus musculus];PREDICTED: U6 snRNA-associated Sm…	0.959165	0.403853	0.439394	0.622188	0.667103	1.3644	0.311779	1.47161	1.68539	194	83	96	132	147	268	59	299	314
Pole	ENSMUSG00000007080	DNA polymerase epsilon catalytic subunit A [Mus musculus];DNA polymerase epsilon catalytic subunit [Mus musculus];Pole protein [Mus musculus]	0.437568	0.242903	0.182869	0.275595	0.196576	0.739279	0.101802	0.346686	0.329785	311	177	141	203	154	511	68	250	219
Atp1a2	ENSMUSG00000007097	sodium/potassium-transporting ATPase subunit alpha-2 precursor [Rattus norvegicus];mKIAA0778 protein, partial [Mus musculus]	0.0166071	0.00873178	0.0298935	0.00859287	0	0.0206231	0.00967937	0.0254257	0.042737	8	4	15	4	0	9	4	12	19
Casq1	ENSMUSG00000007122	calsequestrin-1 precursor [Mus musculus]	0	0	0	0.0224669	0	0	0	0.066278	0.0304845	0	0	0	3	0	0	0	9	4
Stx1a	ENSMUSG00000007207	HPC-1 antigen, partial [Rattus norvegicus];syntaxin 1A (brain), isoform CRA_b, partial [Mus musculus];PREDICTED: syntaxin-1A isoform X1 [Mus musculus];PREDICTED: syntaxin-1A [Panthera tigris altaica]	0.474982	0.495247	0.1623	0.293209	0.171299	0.385717	0.46169	1.95896	1.62904	81	86	30	52	32	65	73	337	256
Zfp775	ENSMUSG00000007216	zinc finger protein 775 [Mus musculus]	0.259748	0.176915	0.109698	0.233698	0.247786	0.260489	0.184701	0.448281	0.658214	68	47	31	63	71	66	44	118	158
Mrpl49	ENSMUSG00000007338	39S ribosomal protein L49, mitochondrial [Mus musculus]	3.22186	1.95356	2.07011	2.36634	2.45403	5.55147	2.18613	6.01756	8.50124	352	217	241	268	293	590	220	663	860
Dennd2c	ENSMUSG00000007379	DENN domain-containing protein 2C isoform 1 [Mus musculus];DENN domain-containing protein 2C isoform 2 [Mus musculus];Dennd2c protein, partial [Mus musculus]	0.182711	0.139814	0.381668	0.204175	0.354874	0.23583	0.25816	0.36451	0.40078	80	63	178	92	170	100	104	161	163
Mark3	ENSMUSG00000007411	MAP/microtubule affinity-regulating kinase 3 isoform X17 [Cricetulus griseus];MAP/microtubule affinity-regulating kinase 3 isoform X15 [Cricetulus griseus]	5.11427	2.84448	2.55251	3.54218	4.91909	9.78527	4.1425	12.1817	13.0712	1098	622	585	789	1156	2045	819	2639	2602
Gatad1	ENSMUSG00000007415	peroxisome biogenesis factor 1 isoform X2 [Lagenorhynchus obliquidens];GATA zinc finger domain-containing protein 1 [Mus musculus];Gatad1 protein [Mus musculus]	5.33309	2.98884	6.1621	3.39137	5.86338	8.02357	4.73603	6.57855	7.95269	1394	796	1717	921	1677	2042	1141	1736	1928
2310003L06Rik	ENSMUSG00000007457	unnamed protein product, partial [Mus musculus]	0	0	0	0	0	0.059643	0	0	0	0	0	0	0	0	6	0	0	0
M6pr	ENSMUSG00000007458	cation-dependent mannose-6-phosphate receptor precursor [Mus musculus]	8.37298	4.8808	5.30274	6.50349	8.60367	17.2032	4.31704	13.6262	15.8682	2212	1313	1494	1783	2487	4423	1051	3634	3888
Lrrc8a	ENSMUSG00000007476	volume-regulated anion channel subunit LRRC8A [Mus musculus]	2.05428	1.07503	1.59814	1.29928	1.48975	4.28812	1.95694	5.47509	4.55886	562	300	466	368	446	1139	493	1509	1154
Ppp2r1a	ENSMUSG00000007564	Serine/threonine-protein phosphatase 2A 65 kDa regulatory subunit A alpha isoform [Pteropus alecto];LOW QUALITY PROTEIN: serine/threonine-protein phosphatase 2A 65 kDa regulatory subunit A alpha isoform [Dasypus novemcinctus];PREDICTED: serine/threonine-protein phosphatase 2A 65 kDa regulatory subunit A alpha isoform-like, partial [Apteryx australis mantelli]	9.40379	6.38768	6.1709	8.60075	11.026	27.091	6.54285	18.0033	25.5306	2011	1391	1409	1910	2582	5638	1291	3887	5063
Fance	ENSMUSG00000007570	mCG18528, isoform CRA_b, partial [Mus musculus];mCG18528, isoform CRA_a, partial [Mus musculus];Fanconi anemia group E protein isoform 1 [Mus musculus];unnamed protein product [Mus musculus];peroxisome proliferator-activated receptor delta [Cricetulus griseus];Fanconi anemia group E protein isoform 2 [Mus musculus]	1.12846	0.498144	0.571239	0.713036	1.00255	1.91468	1.00537	2.22478	2.46762	234	105	124	154	227	383	191	458	468
Tinf2	ENSMUSG00000007589	TERF1-interacting nuclear factor 2 [Mus musculus]	4.93404	2.15569	2.07167	3.46879	4.27836	8.81554	3.12856	7.78049	10.3318	543	242	243	396	515	944	317	864	1054
Tssk4	ENSMUSG00000007591	testis-specific serine/threonine protein kinase 5 variant delta [Mus musculus]	0.060633	0.150651	0	0.19103	0.228136	0.319333	0.143007	0.516707	0.513446	7	17	0	22	27	34	15	56	51
Dus3l	ENSMUSG00000007603	tRNA-dihydrouridine(47) synthase [NAD(P)(+)]-like isoform 1 [Mus musculus]	4.01715	2.15118	2.45704	2.48215	3.63579	6.95951	2.86681	9.32683	13.2687	586	320	383	376	581	988	386	1374	1795
Gtpbp3	ENSMUSG00000007610	tRNA modification GTPase GTPBP3, mitochondrial precursor [Mus musculus];GTP binding protein 3, isoform CRA_c, partial [Mus musculus];PREDICTED: tRNA modification GTPase GTPBP3, mitochondrial isoform X1 [Mus musculus]	1.02987	0.564396	0.575457	0.805006	1.13393	2.05632	0.514912	1.93543	2.93622	262	146	158	214	315	508	124	498	690
Tgfbr1	ENSMUSG00000007613	TGF-beta receptor type-1 isoform X3 [Cricetulus griseus];TGF-beta receptor type-1 isoform 2 precursor [Mus musculus];TGF-beta receptor type-1 isoform 3 [Mus musculus]	2.52645	1.20093	1.45041	2.22095	5.33912	6.97879	1.3313	5.10464	3.93625	1046	508	641	955	2418	2812	508	2135	1512
Homer1	ENSMUSG00000007617	homer protein homolog 1 isoform X3 [Mus caroli];homer homolog 1 (Drosophila), isoform CRA_c [Rattus norvegicus];GLGF-domain protein Homer [Rattus norvegicus];homer protein homolog 1 isoform L [Mus musculus];homer homolog 1 (Drosophila), isoform CRA_c, partial [Mus musculus];homer protein homolog 1 isoform M [Mus musculus];homer protein homolog 1 isoform d [Mus musculus]	0.243801	0.12056	0.142125	0.187725	0.229778	0.442293	0.254725	0.583045	0.448775	165	84	102	132	169	288	158	393	278
Rad51c	ENSMUSG00000007646	DNA repair protein RAD51 homolog 3 isoform 2 [Mus musculus];DNA repair protein RAD51 homolog 3 [Mus pahari];Rad51 homolog c (S. cerevisiae), isoform CRA_a, partial [Mus musculus]	0.269727	0.0892987	0.0573445	0.140997	0.116506	0.38268	0.0947442	0.305039	0.188582	76	26	17	41	36	104	25	86	50
Cav1	ENSMUSG00000007655	caveolin-1 isoform X1 [Marmota flaviventris];caveolin-1 isoform 1 [Mus musculus]	0.171949	0.0348464	0.0818849	0.0328794	0.046548	0.32942	0.0197793	0.0584984	0.16676	38	8	20	8	12	72	4	13	35
Arpp19	ENSMUSG00000007656	cAMP-regulated phosphoprotein 19 isoform 2 [Mus musculus];cAMP-regulated phosphoprotein 19, isoform CRA_b [Mus musculus];LOW QUALITY PROTEIN: cAMP-regulated phosphoprotein 19 [Mesocricetus auratus];cAMP-regulated phosphoprotein 19, isoform CRA_c, partial [Mus musculus];cAMP-regulated phosphoprotein 19 isoform X3 [Eptesicus fuscus];PREDICTED: cAMP-regulated phosphoprotein 19 isoform X3 [Mandrillus…	0.862726	0.522861	0.421027	0.581246	0.914808	1.71265	0.495142	2.15945	2.00653	273	168	143	192	316	527	145	687	587
Bcl2l1	ENSMUSG00000007659	Bcl2-like 1, isoform CRA_c, partial [Mus musculus];Bcl2-like 1, isoform CRA_d, partial [Mus musculus];Bcl-x-beta [Mus musculus]	9.52284	7.46155	9.84457	4.88059	7.10412	9.96324	6.85998	6.02162	7.54698	2769	2209	3051	1472	2260	2820	1840	1770	2035
Khsrp	ENSMUSG00000007670	mCG140911, isoform CRA_b, partial [Mus musculus]	6.44516	4.07064	4.01808	4.16047	5.57138	12.8675	4.0691	12.4921	15.1041	1629	1047	1083	1091	1541	3165	947	3187	3540
Dio2	ENSMUSG00000007682	RecName: Full=Type II iodothyronine deiodinase; AltName: Full=5DII; AltName: Full=DIOII; AltName: Full=Type 2 DI; AltName: Full=Type-II 5'-deiodinase	0	0	0.010124	0.010403	0	0.022178	0	0.018585	0	0	0	4	4	0	8	0	7	0
Ccdc124	ENSMUSG00000007721	coiled-coil domain-containing protein 124 [Mus musculus]	4.99739	2.62631	3.48993	3.79122	5.94609	14.1848	3.38049	7.89738	12.5906	289	155	215	227	376	797	180	460	674
Cct4	ENSMUSG00000007739	T-complex protein 1 subunit delta [Mus musculus];PREDICTED: LOW QUALITY PROTEIN: T-complex protein 1 subunit delta [Manis javanica];T-complex protein 1 subunit delta isoform X2 [Mus pahari];LOW QUALITY PROTEIN: T-complex protein 1 subunit delta [Eptesicus fuscus];T-complex protein 1 subunit delta [Sus scrofa]	10.0686	5.87712	5.57594	6.05749	7.17748	15.8012	6.30132	19.3209	21.5385	2681	1593	1585	1676	2093	4095	1547	5192	5318
0610009B22Rik	ENSMUSG00000007777	uncharacterized protein LOC66050 [Mus musculus]	1.04875	0.320947	0.446026	0.35625	1.29335	2.20923	0.630353	1.03131	1.80397	67	21	31	25	90	137	37	67	107
Cpt1c	ENSMUSG00000007783	carnitine O-palmitoyltransferase 1, brain isoform isoform 1 [Mus musculus]	0	0.018447	0.015414	0	0	0	0.027418	0	0	0	4	3	0	0	0	5	0	0
Zfp655	ENSMUSG00000007812	mKIAA4222 protein, partial [Mus musculus];zinc finger protein 655 isoform b [Mus musculus]	1.5115	0.741165	0.74847	1.1444	1.23562	2.82504	0.655804	2.40425	2.56445	433	217	229	340	388	787	174	695	681
Rhoa	ENSMUSG00000007815	hypothetical protein parPi_0016691 [Paroedura picta];mCG146147, partial [Mus musculus];unnamed protein product, partial [Gulo gulo];PREDICTED: transforming protein RhoA [Saimiri boliviensis boliviensis]	12.8057	7.27203	8.95348	10.2885	17.5194	37.3935	8.87189	25.4448	29.8812	6077	3515	4533	5068	9098	17277	3880	12192	13155
Zmiz1	ENSMUSG00000007817	PREDICTED: collagen alpha-1(I) chain-like [Chlorocebus sabaeus];retinoic acid induced 17, isoform CRA_a, partial [Mus musculus];zinc finger MIZ domain-containing protein 1 [Cricetulus griseus];Zinc finger MIZ domain-containing protein 1, partial [Cricetulus griseus];KIAA1224 protein, partial [Homo sapiens];zinc finger MIZ domain-containing protein 1 isoform X4 [Microtus ochrogaster]	2.87397	1.63765	1.80122	2.25684	4.74432	8.81246	2.53342	7.00837	6.3531	2283	1324	1528	1861	4121	6807	1855	5615	4677
Ankrd26	ENSMUSG00000007827	ankyrin repeat domain-containing protein 26 [Mus musculus];mKIAA1074 protein, partial [Mus musculus];unnamed protein product, partial [Mus musculus]	0.415352	0.233932	0.196288	0.245488	0.188444	0.472904	0.220526	1.32863	1.17483	193	111	98	117	96	213	94	617	503
Aldh16a1	ENSMUSG00000007833	aldehyde dehydrogenase 16 family, member A1, isoform CRA_a, partial [Mus musculus];mFLJ00209 protein, partial [Mus musculus];unnamed protein product [Mus musculus]	1.55808	0.664003	0.722231	1.48128	2.04405	4.67885	0.434814	3.12001	4.46911	547	237	271	538	783	1590	142	1103	1448
Hnrnpa0	ENSMUSG00000007836	PREDICTED: heterogeneous nuclear ribonucleoprotein A0 [Peromyscus maniculatus bairdii]	22.9836	13.7188	14.5497	16.7908	22.096	42.7847	17.9495	49.7455	57.7056	3897	2368	2631	2955	4100	7063	2804	8517	9077
Prrg2	ENSMUSG00000007837	proline-rich Gla (G-carboxyglutamic acid) polypeptide 2, isoform CRA_b, partial [Mus musculus];proline-rich Gla (G-carboxyglutamic acid) polypeptide 2, isoform CRA_c [Mus musculus];PREDICTED: transmembrane gamma-carboxyglutamic acid protein 2 isoform X1 [Peromyscus maniculatus bairdii];proline-rich Gla (G-carboxyglutamic acid) polypeptide 2, isoform CRA_a [Mus musculus];PREDICTED: transmembrane g…	1.11501	0.548643	1.05783	1.41783	1.83777	6.26091	0.46497	1.05534	1.49855	150	77	152	197	269	811	60	142	186
Hnrnph1	ENSMUSG00000007850	heterogeneous nuclear ribonucleoprotein H isoform 2 [Mus musculus];heterogeneous nuclear ribonucleoprotein H1, isoform CRA_b, partial [Mus musculus];Hnrph1 protein [Rattus norvegicus];PREDICTED: heterogeneous nuclear ribonucleoprotein H isoform X3 [Monodelphis domestica];PREDICTED: heterogeneous nuclear ribonucleoprotein H isoform X1 [Rhinopithecus roxellana];heterogeneous nuclear ribonucleoprote…	15.6762	7.91199	6.54947	10.5866	13.7607	23.429	11.9866	48.891	33.456	5806	2988	2590	4074	5578	8445	4092	18268	11488
Ift43	ENSMUSG00000007867	intraflagellar transport protein 43 homolog isoform 2 [Mus musculus]	0	0	0.059373	0	0	0	0	0	0.087286	0	0	4	0	0	0	0	0	4
Id3	ENSMUSG00000007872	PREDICTED: DNA-binding protein inhibitor ID-3 [Orcinus orca];DNA-binding protein inhibitor ID-3 [Mus musculus]	12.1733	5.61699	4.94553	2.74667	5.05012	4.24339	11.7705	31.7266	41.2526	1382	649	599	324	628	470	1231	3634	4341
Tcap	ENSMUSG00000007877	telethonin [Mus musculus]	0.225922	0.078139	0.061871	0	0	0.137587	0.107787	0.584543	0.225806	14	5	4	0	0	9	6	36	13
Arid1a	ENSMUSG00000007880	AT-rich interactive domain-containing protein 1A isoform 1 [Mus musculus];PREDICTED: AT-rich interactive domain-containing protein 1A isoform X2 [Mus musculus];PREDICTED: AT-rich interactive domain-containing protein 1A, partial [Panthera tigris altaica];AT-rich interactive domain-containing protein 1A-like [Mesocricetus auratus];AT-rich interactive domain-containing protein 1A isoform X1 [Mus pa…	9.38838	6.01077	5.67304	6.04072	8.22672	18.6703	8.96401	27.2567	26.064	6825	4448	4400	4558	6545	13211	6003	20002	17572
Crlf1	ENSMUSG00000007888	cytokine receptor-like factor 1 precursor [Mus musculus]	0	0.0365	0	0	0	0	0	0	0	0	4	0	0	0	0	0	0	0
Ctsd	ENSMUSG00000007891	T0155178 isoform 1 [Pan troglodytes];cathepsin D precursor [Mus musculus];unnamed protein product [Mus musculus]	92.1895	49.2948	95.8603	83.173	139.346	407.627	40.0137	75.1475	87.3	14705	8003	16305	13767	24320	63296	5881	12104	12918
Rplp1	ENSMUSG00000007892	PREDICTED: 60S acidic ribosomal protein P1 [Myotis brandtii]	437.009	349.241	328.505	290.498	307.27	433.363	311.751	679.63	817.265	13696	11140	10979	9448	10538	13223	9001	21508	23762
Hmgcll1	ENSMUSG00000007908	3-hydroxymethyl-3-methylglutaryl-CoA lyase, cytoplasmic [Mus musculus];unnamed protein product [Mus musculus];3-hydroxymethyl-3-methylglutaryl-Coenzyme A lyase-like 1, isoform CRA_a [Mus musculus]	0.0335466	0.0221381	0	0.00450648	0.0358838	0.0353695	0.0495868	0.0523603	0.166888	12	8	0	2	14	12	17	20	54
Abhd8	ENSMUSG00000007950	protein ABHD8 [Mus musculus]	4.16361	3.02409	2.97045	3.26481	3.41107	4.1618	4.41458	10.8077	11.1431	524	387	399	426	470	510	512	1372	1300
Ift22	ENSMUSG00000007987	intraflagellar transport protein 22 homolog [Mus musculus]	1.97718	0.623699	1.0607	0.971446	1.58861	4.53163	1.02654	2.64856	3.05208	115	37	66	59	101	255	55	155	164
Fzd3	ENSMUSG00000007989	frizzled homolog 3 (Drosophila), isoform CRA_a, partial [Mus musculus]	0	0	0.0278451	0	0	0	0	0	0	0	0	8	0	0	0	0	0	0
1700008O03Rik	ENSMUSG00000008028	mCG134545, isoform CRA_c, partial [Mus musculus];putative uncharacterized protein C19orf81 homolog [Mus musculus];mCG147779 [Mus musculus]	0	0.0167785	0	0	0	0.00623896	0	0.00925049	0.0249548	0	4	0	0	0	2	0	3	6
Mid1ip1	ENSMUSG00000008035	Mid1 interacting protein 1 (gastrulation specific G12-like (zebrafish)), isoform CRA_a, partial [Mus musculus]	3.9808	2.95798	3.67707	4.18958	7.60223	15.4277	3.93165	6.30495	11.4919	537	406	529	587	1122	2024	489	859	1438
Ap2s1	ENSMUSG00000008036	AP-2 complex subunit sigma [Bubalus bubalis];PREDICTED: AP-2 complex subunit sigma [Equus asinus]	8.04713	6.21042	6.49741	7.95508	10.993	20.8038	5.43208	11.611	18.1597	680	535	586	698	1016	1710	423	990	1423
Fgfrl1	ENSMUSG00000008090	fibroblast growth factor receptor-like 1 isoform 1 precursor [Mus musculus]	0.673647	0.558033	0.538031	0.279872	0.483154	0.294978	0.375253	0.63275	0.464177	114	96	97	49	89	49	59	108	73
Brme1	ENSMUSG00000008129	uncharacterized protein C19orf57 homolog isoform 1 [Mus musculus]	0	0.0616615	0.104407	0.099779	0.033595	0.273215	0.0680273	0.0928385	0.126522	0	10	17	17	6	42	11	15	18
Fhl2	ENSMUSG00000008136	four and a half LIM domain protein 2 [Cricetulus griseus]	0.584268	0.350676	0.361034	0.616071	0.169421	0.669444	0.196179	0.420969	0.388789	71	43	47	77	23	79	22	52	44
Emc10	ENSMUSG00000008140	ER membrane protein complex subunit 10 isoform 1 precursor [Mus musculus];ER membrane protein complex subunit 10 isoform 2 precursor [Mus musculus];hematopoietic signal peptide-containing secreted 1 [Mus musculus]	4.87088	4.19421	4.19362	6.15291	6.57632	11.1688	3.05644	9.69658	14.0728	903	792	829	1181	1333	2012	524	1811	2414
Clstn3	ENSMUSG00000008153	calsyntenin 3, isoform CRA_a, partial [Mus musculus];calsyntenin-3 isoform 1 precursor [Mus musculus];PREDICTED: calsyntenin-3 [Chinchilla lanigera]	0.0350989	0.0467726	0.0374058	0.0409294	0.0196402	0.0254705	0	0.0109989	0.0538262	13	15	13	14	7	8	0	4	16
Fbxw9	ENSMUSG00000008167	F-box/WD repeat-containing protein 9 [Mus musculus];F-box and WD-40 domain protein 9, isoform CRA_a [Mus musculus];F-box/WD repeat-containing protein 9 isoform X4 [Mesocricetus auratus];hypothetical protein A6R68_15430 [Neotoma lepida];PREDICTED: F-box/WD repeat-containing protein 9 isoform X2 [Peromyscus maniculatus bairdii];F-box/WD repeat-containing protein 9 isoform X1 [Castor canadensis]	0.305334	0.152603	0.303269	0.3222	0.185121	0.604137	0.0473001	0.553231	0.795277	67	36	71	74	46	129	10	124	161
Spib	ENSMUSG00000008193	transcription factor Spi-B [Mus musculus];PREDICTED: transcription factor Spi-B isoform X2 [Mus musculus]	34.4327	15.9425	14.4865	23.647	25.7116	62.2654	20.4515	67.109	80.8034	6192	2918	2779	4414	5060	10901	3388	12186	13480
Fnbp4	ENSMUSG00000008200	formin binding protein 30 [Mus musculus];RecName: Full=Formin-binding protein 4; AltName: Full=Formin-binding protein 30;formin-binding protein 4-like protein, partial [Equus caballus]	7.25675	4.44202	3.80676	5.35839	7.97912	12.0662	5.72362	19.4398	15.4744	3030	1890	1695	2322	3643	4900	2203	8186	5987
Cers4	ENSMUSG00000008206	ceramide synthase 4 isoform X2 [Felis catus];ceramide synthase 4 [Mus musculus];longevity assurance homolog 4 (S. cerevisiae), isoform CRA_c, partial [Mus musculus];longevity assurance homolog 4 (S. cerevisiae), isoform CRA_b, partial [Mus musculus]	0.488308	0.189426	0.293381	0.4805	0.381002	0.522711	0.31565	1.00166	1.40145	383	151	246	392	326	399	229	788	1014
Scrn3	ENSMUSG00000008226	PREDICTED: secernin-3 isoform X1 [Mus musculus];secernin-3 isoform 2 [Mus musculus];secernin 3, isoform CRA_a [Mus musculus];Scrn3 protein, partial [Mus musculus]	0.448567	0.281904	0.273938	0.260501	0.352474	0.857607	0.321718	0.999075	0.885355	137	89	91	83	120	256	91	310	252
Phax	ENSMUSG00000008301	phosphorylated adapter RNA export protein isoform 2 [Mus musculus];phosphorylated adapter RNA export protein isoform 1 [Mus musculus]	2.80169	1.1721	1.21139	1.47016	1.84587	4.14172	1.82419	4.239	4.88813	395	168	182	215	285	568	238	603	639
Tle1	ENSMUSG00000008305	mCG2299, isoform CRA_b, partial [Mus musculus];unnamed protein product [Mus musculus];transducin-like enhancer protein 1 isoform a [Mus musculus];PREDICTED: transducin-like enhancer protein 1 isoform X3 [Rattus norvegicus]	0.306729	0.150525	0.153301	0.121023	0.245716	0.369777	0.378699	0.610528	0.667927	173	85	92	71	151	202	195	343	345
1700109H08Rik	ENSMUSG00000008307	mCG6119, isoform CRA_b, partial [Mus musculus];uncharacterized protein LOC77036 [Mus musculus]	0.509482	0.0424989	0.293478	0.117545	0.33222	0.269164	0.0542999	0.673432	0.426167	29	3	18	7	21	15	3	41	23
Relt	ENSMUSG00000008318	tumor necrosis factor receptor superfamily member 19L isoform 2 [Mus musculus];PREDICTED: tumor necrosis factor receptor superfamily member 19L isoform X4 [Mus musculus]	7.02337	2.86254	4.27498	7.42643	14.6514	30.4249	2.86486	9.0477	10.5723	1460	608	949	1603	3331	6152	550	1901	2038
Snrpb2	ENSMUSG00000008333	U2 small nuclear ribonucleoprotein B'' isoform X1 [Neomonachus schauinslandi];U2 small nuclear ribonucleoprotein B'' [Mus musculus]	2.51906	1.36498	1.48419	1.88573	2.3194	3.72986	1.2037	3.5298	4.60986	458	253	288	356	461	659	202	647	776
Ubc	ENSMUSG00000008348	polyubiquitin-C [Mus musculus];polyubiquitin-C-like [Ctenocephalides felis]	115.304	61.9733	66.1793	76.989	120.545	259.986	100.86	311.689	311.304	21121	11555	12928	14635	24163	46365	17021	57648	52900
Prpf31	ENSMUSG00000008373	PRP31 pre-mRNA processing factor 31 homolog (yeast), isoform CRA_b, partial [Mus musculus];U4/U6 small nuclear ribonucleoprotein Prp31 isoform 1 [Mus musculus];U4/U6 small nuclear ribonucleoprotein Prp31-like, partial [Papio anubis];unnamed protein product [Mus musculus];PREDICTED: U4/U6 small nuclear ribonucleoprotein Prp31-like, partial [Bison bison bison]	1.25907	0.729277	0.877777	1.07951	1.02191	2.73842	0.758578	2.36385	3.1804	436	257	323	387	388	921	243	825	1019
Sertad1	ENSMUSG00000008384	SERTA domain-containing protein 1 [Mus musculus]	16.4675	8.70939	9.07937	8.9035	14.7406	23.4264	19.7594	56.5134	46.2104	1402	755	824	787	1374	1942	1550	4856	3649
Carhsp1	ENSMUSG00000008393	PREDICTED: calcium-regulated heat stable protein 1 isoform X2 [Mus musculus]	29.0235	34.0284	30.2207	18.4762	25.7884	63.2551	18.1538	16.3869	18.4688	5236	6248	5813	3459	5091	11109	3017	2985	3091
Elk3	ENSMUSG00000008398	ETS domain-containing protein Elk-3 isoform Elk3 [Mus musculus];ETS domain-containing protein Elk-3 isoform Elk3b [Mus musculus];ETS domain-containing protein Elk-3 isoform Elk3d [Mus musculus];hypothetical protein Y1Q_0020146 [Alligator mississippiensis]	2.52306	1.36532	1.49369	1.7144	2.92932	3.87822	1.63588	5.3924	6.21125	729	402	461	514	925	1090	435	1570	1663
Herpud2	ENSMUSG00000008429	homocysteine-responsive endoplasmic reticulum-resident ubiquitin-like domain member 2 protein [Mus musculus]	5.25802	3.66725	4.46136	4.81169	6.96397	15.7864	4.48883	12.5124	11.6197	914	649	827	868	1324	2671	719	2195	1873
Rdh13	ENSMUSG00000008435	retinol dehydrogenase 13 isoform 2 precursor [Mus musculus];retinol dehydrogenase 13 isoform 1 precursor [Mus musculus];PREDICTED: retinol dehydrogenase 13 isoform X1 [Mus musculus];LOW QUALITY PROTEIN: retinol dehydrogenase 13 [Mus pahari];PREDICTED: retinol dehydrogenase 13 [Nomascus leucogenys]	0.292118	0.165187	0.230875	0.324584	0.344484	0.913963	0.17227	0.854578	0.777283	125	71	104	142	160	376	68	362	304
Adam21	ENSMUSG00000008438	disintegrin and metalloproteinase domain-containing protein 21 preproprotein [Mus musculus]	0.035593	0	0	0.035693	0	0	0	0	0	7	0	0	7	0	0	0	0	0
Nutf2	ENSMUSG00000008450	nuclear transport factor 2 isoform X2 [Loxodonta africana]	1.73855	1.45328	1.49635	1.22555	1.62525	3.72264	1.1352	2.82975	4.3283	217	185	199	159	222	452	131	356	500
Arpc5	ENSMUSG00000008475	mCG18894, partial [Mus musculus];unnamed protein product [Mus musculus];actin-related protein 2/3 complex subunit 5 isoform X1 [Cricetulus griseus]	35.6479	23.0039	24.1135	31.4022	48.9741	124.394	20.0735	52.5993	69.6248	5138	3374	3706	4698	7723	17454	2666	7655	9309
Rnf151	ENSMUSG00000008482	RING finger protein 151 [Mus caroli]	0.101312	0	0	0	0.096468	0	0.099782	0	0.160181	8	0	0	0	8	0	7	0	12
Pou2f2	ENSMUSG00000008496	POU domain, class 2, transcription factor 2 [Neomonachus schauinslandi];POU domain, class 2, transcription factor 2 isoform X7 [Sus scrofa];POU domain, class 2, transcription factor 2 isoform X1 [Mus pahari];POU domain, class 2, transcription factor 2 isoform 4 [Mus musculus];Oct2.6 transcription factor [Mus musculus];POU domain, class 2, transcription factor 2 isoform X5 [Sus scrofa];PREDICTED: …	2.65573	1.38934	1.4048	2.26769	4.90564	4.8209	1.44804	4.9845	6.81671	1388	740	783	1229	2801	2449	698	2627	3300
Mgst1	ENSMUSG00000008540	microsomal glutathione S-transferase 1 isoform 2 [Mus musculus]	2.69211	1.28652	1.9519	5.59399	10.1779	37.9058	1.04554	4.0415	7.24352	344	167	266	740	1420	4705	123	521	857
Nfib	ENSMUSG00000008575	nuclear factor I/B, isoform CRA_f, partial [Mus musculus]	0	0.00278045	0	0	0	0.0183521	0.00889476	0	0.0113223	0	3	0	0	0	17	8	0	10
Rab25	ENSMUSG00000008601	ras-related protein Rab-25 [Mus musculus];RAB25, partial [Cricetulus griseus];LOW QUALITY PROTEIN: ras-related protein Rab-25 [Callorhinus ursinus]	0	0	0.0434399	0	0.0754616	0.135111	0.114912	0.127654	0.156175	0	0	6	0	10	14	13	14	16
Ubqln4	ENSMUSG00000008604	ubiquilin-4 [Mus musculus];ubiquilin-4 isoform X1 [Mus caroli];PREDICTED: ubiquilin-4 isoform X1 [Mus musculus];ataxin-1 ubiquitin-like interacting protein variant, partial [Homo sapiens];Ubiquilin-4 [Cricetulus griseus]	2.49488	1.71141	1.46069	1.96766	2.07611	4.4101	2.87879	7.27426	6.99839	657	458	410	538	597	1130	698	1931	1707
Rbfox1	ENSMUSG00000008658	RNA binding protein fox-1 homolog 1 isoform alpha [Mus musculus]	0	0	0.0141774	0	0	0	0	0	0	0	0	4	0	0	0	0	0	0
Rps18	ENSMUSG00000008668	40S ribosomal protein S18 [Cricetulus griseus];40S ribosomal protein S18 [Myotis davidii];PREDICTED: 40S ribosomal protein S18 [Nomascus leucogenys];PREDICTED: 40S ribosomal protein S18 isoform X2 [Pseudopodoces humilis];mCG116671 [Mus musculus];PREDICTED: 40S ribosomal protein S18 [Jaculus jaculus]	49.4777	34.9586	34.5375	30.0606	37.8989	63.3691	36.7482	101.872	129.261	7808	5615	5812	4923	6544	9735	5344	16230	18916
Rpl10	ENSMUSG00000008682	PREDICTED: 60S ribosomal protein L10 isoform X1 [Pantholops hodgsonii];PREDICTED: 60S ribosomal protein L10 isoform X1 [Camelus ferus];PREDICTED: 60S ribosomal protein L10 isoform X1 [Nomascus leucogenys];60S ribosomal protein L10-like, partial [Piliocolobus tephrosceles];ribosomal protein 10, partial [Mus musculus];60S ribosomal protein L10 isoform X1 [Vulpes vulpes];60S ribosomal protein L10 [C…	91.0636	67.5707	71.87	68.2367	79.3937	121.952	72.5511	174.682	210.204	11840	8944	9968	9207	11297	15439	8694	22931	25352
Rps15a	ENSMUSG00000008683	ribosomal protein S15a, isoform CRA_b [Mus musculus];hypothetical protein parPi_0019805 [Paroedura picta];ribosomal protein S15a, isoform CRA_a [Mus musculus];40S ribosomal protein S15a isoform X1 [Delphinapterus leucas];40S ribosomal protein S15a isoform X1 [Mus caroli]	20.7166	15.5818	13.886	13.1555	16.3606	23.1104	16.7209	45.1068	54.4884	8215	6291	5874	5415	7100	8924	6109	18062	20044
Ncaph2	ENSMUSG00000008690	DNA segment, Chr 15, ERATO Doi 785, expressed, isoform CRA_c, partial [Mus musculus];DNA segment, Chr 15, ERATO Doi 785, expressed, isoform CRA_b, partial [Mus musculus];DNA segment, Chr 15, ERATO Doi 785, expressed, isoform CRA_a, partial [Mus musculus];DNA segment, Chr 15, ERATO Doi 785, expressed, isoform CRA_e [Mus musculus];unnamed protein product [Mus musculus];unnamed protein product, part…	5.24846	3.22244	3.22367	4.30734	5.28756	10.147	3.46369	10.6856	12.7149	1400	878	920	1191	1541	2632	854	2874	3143
Hipk1	ENSMUSG00000008730	homeodomain-interacting protein kinase 1 isoform 1 [Mus musculus];PREDICTED: homeodomain-interacting protein kinase 1 isoform X1 [Mus musculus];protein kinase Myak-S [Mus musculus];homeodomain-interacting protein kinase 1 isoform 2 [Mus musculus];homeodomain-interacting protein kinase 1 [Mus musculus]	11.6082	7.90296	8.08223	8.41472	12.1328	29.0408	8.44076	21.958	22.694	6317	4378	4690	4752	7225	15382	4231	12063	11455
Gprc5b	ENSMUSG00000008734	G-protein coupled receptor family C group 5 member B isoform X2 [Cricetulus griseus]	0.114908	0.071243	0.042248	0.079648	0.148133	0.159146	0.198385	0.353056	0.608468	33	21	13	24	47	45	53	103	162
Man1a2	ENSMUSG00000008763	mannosyl-oligosaccharide 1,2-alpha-mannosidase IB [Mus musculus];alpha-mannosidase [Mus musculus domesticus];mannosyl-oligosaccharide 1,2-alpha-mannosidase IB [Cricetulus griseus]	2.10297	1.27076	1.3127	1.40003	1.67692	3.14464	1.6498	4.54483	4.16126	1062	653	708	734	926	1545	769	2317	1948
Acyp1	ENSMUSG00000008822	acylphosphatase 1, erythrocyte (common) type, isoform CRA_c, partial [Mus musculus];acylphosphatase 1, erythrocyte (common) type, isoform CRA_b [Mus musculus];acylphosphatase 1, erythrocyte (common) type, isoform CRA_a, partial [Mus musculus]	0.627814	0.569468	0.260596	0.637618	0.542208	1.19031	0.421906	1.02951	1.58507	57	51	26	59	52	102	36	92	131
Cldn13	ENSMUSG00000008843	claudin-13 [Mus musculus]	0.816916	1.0753	0.355919	0.219479	0.202551	0.060412	0.416055	0.029906	0.315506	56	74	26	16	15	4	26	3	20
Cd163	ENSMUSG00000008845	scavenger receptor cysteine-rich type 1 protein M130 isoform 2 precursor [Mus musculus];scavenger receptor cysteine-rich type 1 protein M130 isoform 1 precursor [Mus musculus]	0.030848	0	0	0.010391	0.046227	0.026677	0.025343	0.033801	0.266824	9	0	0	4	15	8	7	10	71
Hdac5	ENSMUSG00000008855	histone deacetylase 5, isoform CRA_b, partial [Mus musculus];PREDICTED: histone deacetylase 5 isoform X1 [Mus musculus];histone deacetylase 5 isoform 2 [Mus musculus];unnamed protein product [Mus musculus];histone deacetylase 5 isoform 1 [Mus musculus];hypothetical protein A6R68_10260 [Neotoma lepida];histone deacetylase 5, isoform CRA_a [Homo sapiens];PREDICTED: histone deacetylase 5 [Panthera t…	3.55244	2.10987	3.29715	3.4754	6.15769	9.61261	2.43621	5.80994	7.31219	1983	1201	1961	2011	3751	5212	1254	3267	3781
Rala	ENSMUSG00000008859	hypothetical protein A6R68_02997 [Neotoma lepida]	1.8281	1.56559	1.01554	1.34945	2.71674	6.0822	1.18496	3.74842	5.40714	311	271	185	238	506	1007	186	644	853
Vdac3	ENSMUSG00000008892	voltage-dependent anion-selective channel protein 3 isoform 2 [Mus musculus];voltage-dependent anion-selective channel protein 3 isoform 1 [Mus musculus]	13.3664	6.73443	10.111	9.80107	12.6669	19.2949	7.44226	14.6964	21.4569	1205	618	972	917	1249	1693	618	1338	1794
Vps72	ENSMUSG00000008958	vacuolar protein sorting-associated protein 72 homolog [Mus musculus];Vacuolar protein sorting-associated protein 72 like protein [Myotis davidii];vacuolar protein sorting-associated protein 72 homolog isoform X2 [Mus caroli];Vacuolar protein sorting-associated protein 72-like [Cricetulus griseus]	2.03673	1.52528	1.64819	2.09881	2.30401	4.69222	1.4798	4.35519	4.72156	471	359	407	503	582	1055	316	1016	1011
Gabpa	ENSMUSG00000008976	GA-binding protein alpha chain isoform X1 [Heterocephalus glaber];GA-binding protein alpha chain [Mus musculus];PREDICTED: GA-binding protein alpha chain isoform X4 [Mus musculus]	2.69309	1.39077	1.43201	1.52655	2.35441	4.29631	1.94504	6.90457	5.99995	972	511	551	573	929	1508	646	2512	2005
Bmp7	ENSMUSG00000008999	bone morphogenetic protein 7 preproprotein [Mus musculus]	0.0614651	0.0891712	0.0593592	0.0386277	0.0773823	0.0318621	0.0712691	0.170368	0.154875	16	24	17	11	22	8	18	44	37
Dynll1	ENSMUSG00000009013	dynein light chain 1 (predicted) [Rhinolophus ferrumequinum];dynein light chain 1, cytoplasmic isoform X2 [Cricetulus griseus];hypothetical protein H671_3g11012 [Cricetulus griseus]	9.77726	5.65503	6.82397	6.44469	8.14499	13.2228	7.23319	16.2581	21.0174	1814	1070	1349	1241	1653	2386	1237	3044	3615
Pdcl	ENSMUSG00000009030	phosducin-like, isoform CRA_a, partial [Mus musculus]	1.95402	1.04539	0.908141	1.37438	1.85652	4.19966	1.22525	3.58006	4.25139	466	254	232	340	484	974	269	860	939
Tmem184b	ENSMUSG00000009035	RIKEN cDNA 4732495E13, isoform CRA_a, partial [Mus musculus]	6.43778	2.99497	4.08536	5.80567	9.52628	24.18	2.12758	7.90837	9.61452	1400	663	948	1310	2267	5119	427	1737	1940
Rsph14	ENSMUSG00000009070	radial spoke head 14 homolog isoform 1 [Mus musculus];unnamed protein product [Mus musculus]	0	0.0404627	0	0.0177195	0	0	0	0.01738	0	0	8	0	4	0	0	0	4	0
Nf2	ENSMUSG00000009073	merlin isoform 2 [Mus musculus];merlin isoform 1 [Mus musculus];neurofibromatosis 2, isoform CRA_a [Mus musculus];neurofibromatosis 2, isoform CRA_e, partial [Mus musculus];PREDICTED: merlin isoform X8 [Mus musculus];PREDICTED: merlin isoform X5 [Mus musculus]	1.35903	0.949341	0.988458	0.998397	1.3443	3.01266	1.17278	3.84675	3.68392	590	419	458	449	638	1270	472	1683	1481
Cabp7	ENSMUSG00000009075	PREDICTED: calcium-binding protein 7 [Rhinopithecus bieti]	0	0	0.015729	0.024622	0	0.016501	0.027311	0	0	0	0	3	5	0	3	5	0	0
Zmat5	ENSMUSG00000009076	hypothetical protein A6R68_14578, partial [Neotoma lepida];zinc finger matrin-type protein 5 [Mus pahari]	2.70887	0.944965	1.35292	2.47292	3.32786	4.48475	1.30032	4.01196	5.1586	215	77	115	205	288	346	96	321	379
Ewsr1	ENSMUSG00000009079	RNA-binding protein EWS isoform 2 [Mus musculus];mCG14699, isoform CRA_b, partial [Mus musculus];RNA-binding protein EWS isoform X2 [Homo sapiens];PREDICTED: RNA-binding protein EWS [Rhinopithecus bieti];unnamed protein product, partial [Mus musculus];RNA-binding protein EWS [Cricetulus griseus];RNA-binding protein EWS isoform X5 [Aotus nancymaae];hypothetical protein CgPICR_002976 [Cricetulus gr…	8.27123	5.00356	4.45282	6.21025	8.6081	16.7714	4.89179	17.8216	19.6039	3097	1909	1780	2416	3528	6112	1690	6735	6808
Ap1b1	ENSMUSG00000009090	AP-1 complex subunit beta-1 isoform 2 [Mus musculus];AP-1 complex subunit beta-1 [Chelonia mydas];AP-1 complex subunit beta-1 isoform 4 [Mus musculus];AP-1 complex subunit beta-1 isoform 1 [Mus musculus];AP-1 complex subunit beta-1 [Mesocricetus auratus]	6.15321	3.90349	4.36097	3.95304	5.77727	9.78942	4.59444	12.5107	15.2083	1934	1250	1462	1290	1986	2994	1332	3967	4430
Derl3	ENSMUSG00000009092	derlin-3 isoform 1 [Mus musculus]	0.864918	0.092152	0.178713	0.345562	0.23941	0.859963	0.194545	0.364357	0.19353	74	8	17	31	23	71	16	32	16
Gstt4	ENSMUSG00000009093	glutathione S-transferase theta-4 [Mus musculus]	0	0	0	0	0.0243242	0	0	0	0	0	0	0	0	2	0	0	0	0
Gnat2	ENSMUSG00000009108	mCG4057, isoform CRA_b, partial [Mus musculus];PREDICTED: guanine nucleotide-binding protein G(t) subunit alpha-2 isoform X2 [Mus musculus];mCG4057, isoform CRA_a, partial [Mus musculus]	0	0	0.0392993	0	0.00346977	0.00938848	0	0	0.0545719	0	0	8	0	1	2	0	0	10
Bcl2l13	ENSMUSG00000009112	bcl-2-like protein 13 [Mus musculus]	1.94887	1.46187	1.10979	1.27971	1.8037	3.5472	1.18104	3.60066	3.84302	856	654	520	583	867	1516	478	1596	1565
Spatc1l	ENSMUSG00000009115	speriolin-like protein isoform 1 [Mus musculus]	0.047115	0.041321	0	0	0	0	0.055776	0	0	4	4	0	0	0	0	5	0	0
Dqx1	ENSMUSG00000009145	ATP-dependent RNA helicase DQX1 [Mus musculus]	0.097506	0.120706	0.058261	0.01508	0.094422	0.319823	0.224602	0.711518	0.696868	20	25	13	4	21	63	42	144	129
Lnpk	ENSMUSG00000009207	endoplasmic reticulum junction formation protein lunapark isoform b [Mus musculus];mKIAA1715 protein, partial [Mus musculus];endoplasmic reticulum junction formation protein lunapark isoform a [Mus musculus];PREDICTED: protein lunapark [Manis javanica];unnamed protein product [Mus musculus];PREDICTED: protein lunapark isoform X1 [Echinops telfairi]	0.29162	0.103006	0.149291	0.269461	0.242066	0.733489	0.131053	0.573884	0.452878	171	62	96	165	156	417	71	339	247
Prr29	ENSMUSG00000009210	proline-rich protein 29 [Mus musculus]	0	0.0208835	0	0.0746285	0	0	0.0315575	0.117345	0.0695229	0	3	0	9	0	0	4	14	8
Mymk	ENSMUSG00000009214	transmembrane protein 8C-like protein [Cricetulus griseus]	0	0	0	0	0.0328607	0	0	0	0	0	0	0	0	4	0	0	0	0
Trpm5	ENSMUSG00000009246	unnamed protein product, partial [Mus musculus];transient receptor potential cation channel subfamily M member 5 [Mus musculus]	0.114118	0.00941088	0.0127479	0.0370148	0.0346782	0.160493	0	0.100467	0.063511	47	4	6	16	17	65	0	42	24
Ascl2	ENSMUSG00000009248	achaete-scute homolog 2 [Mus musculus]	0	0.034529	0	0.05602	0.104702	0.254952	0	0	0.108995	0	4	0	6	12	26	0	0	11
Rarres2	ENSMUSG00000009281	retinoic acid receptor responder (tazarotene induced) 2, isoform CRA_b, partial [Mus musculus]	0	0	0.070753	0	0	0	0	0	0.057025	0	0	4	0	0	0	0	0	3
Pttg1ip	ENSMUSG00000009291	pituitary tumor-transforming gene 1 protein-interacting protein precursor [Mus musculus];pituitary tumor-transforming 1 interacting protein, isoform CRA_a [Mus musculus];pituitary tumor-transforming 1 interacting protein, isoform CRA_a [Rattus norvegicus]	39.407	22.3341	50.0538	26.1217	41.5577	38.0833	23.5193	34.8135	37.7654	8553	4934	11581	5884	9867	8046	4703	7628	7603
Trpm2	ENSMUSG00000009292	transient receptor potential cation channel subfamily M member 2 [Mus musculus];transient receptor potential channel 7, partial [Mus musculus];PREDICTED: transient receptor potential cation channel subfamily M member 2 isoform X2 [Mus musculus];transient receptor potential cation channel, subfamily M, member 2, isoform CRA_a, partial [Mus musculus]	1.34745	0.564008	0.952488	2.41929	4.34426	16.5757	0.321186	1.40224	2.22513	1055	450	794	1962	3713	12594	233	1108	1614
Ube2g2	ENSMUSG00000009293	ubiquitin-conjugating enzyme E2 G2 [Mus caroli];PREDICTED: ubiquitin-conjugating enzyme E2 G2 isoform X2 [Propithecus coquereli];ubiquitin-conjugating enzyme E2 G2 isoform X1 [Oncorhynchus kisutch];UBE2G2 [Cricetulus griseus]	5.7002	3.29499	4.21496	3.57748	5.40835	9.79215	2.92386	7.91899	9.81294	879	517	692	573	912	1468	416	1232	1402
Mpo	ENSMUSG00000009350	myeloperoxidase precursor [Mus musculus]	0.0548626	0.0195793	0.0764796	0	0.0408621	0.229257	0.0528757	0.202165	0.0140552	13	5	18	0	10	49	11	45	3
Met	ENSMUSG00000009376	hepatocyte growth factor receptor precursor [Mus musculus]	0.0952187	0.0321732	0.0374703	0.126585	0.13992	0.282305	0.0854064	0.0935118	0.32222	47	16	20	64	75	134	39	46	146
Slc16a12	ENSMUSG00000009378	monocarboxylate transporter 12 [Mus musculus]	0.106623	0.054091	0.183251	0.056356	0.08689	0.130232	0.219171	0.144412	0.170519	28	15	51	15	25	33	52	38	41
Elk1	ENSMUSG00000009406	ETS domain-containing protein Elk-1 [Mus musculus];ELK1, member of ETS oncogene family variant, partial [Homo sapiens]	0.419427	0.265595	0.273383	0.581757	0.620053	1.06967	0.410756	0.978618	1.47735	144	93	100	206	233	355	129	338	467
Nav1	ENSMUSG00000009418	PREDICTED: neuron navigator 1 isoform X1 [Mus musculus];PREDICTED: neuron navigator 1 isoform X7 [Mus musculus];PREDICTED: neuron navigator 1 [Tursiops truncatus];PREDICTED: neuron navigator 1 isoform X3 [Rhinopithecus roxellana];neuron navigator 1, isoform CRA_a [Mus musculus];unnamed protein product, partial [Mus musculus]	0.30037	0.126688	0.239904	0.177429	0.412491	0.230257	0.208474	0.458995	0.745746	331	144	283	204	497	248	214	510	761
Tnpo1	ENSMUSG00000009470	transportin-1 isoform X2 [Microtus ochrogaster];transportin-1 isoform 1 [Mus musculus];Transportin-1 [Fukomys damarensis]	4.18073	2.59823	2.24845	3.21984	4.5167	9.57105	3.02654	10.1287	10.2384	2273	1438	1304	1816	2687	5064	1516	5557	5161
Rnmt	ENSMUSG00000009535	mKIAA0398 protein, partial [Mus musculus];mRNA cap guanine-N7 methyltransferase isoform 2 [Mus musculus];RNA (guanine-7-) methyltransferase, isoform CRA_a [Mus musculus];unnamed protein product [Mus musculus]	0.879034	0.49596	0.429685	0.697487	0.78994	1.19154	0.643485	1.64931	1.88322	412	236	214	338	404	541	278	776	815
Kcnq1	ENSMUSG00000009545	potassium voltage-gated channel subfamily KQT member 1 [Mus musculus]	0	0	0	0	0	0.011521	0	0	0	0	0	0	0	0	3	0	0	0
Srp14	ENSMUSG00000009549	signal recognition particle 14 kDa protein [Mus musculus]	16.3797	8.25602	14.6512	9.5711	12.4212	18.2972	11.289	18.995	25.1166	1241	636	1184	754	1030	1350	789	1453	1766
6330409D20Rik	ENSMUSG00000009551	mCG145914, partial [Mus musculus]	0.163157	0.124362	0.183715	0.406377	0.264204	0.846194	0.11888	0.335601	0.440202	15	12	19	39	28	75	11	32	38
Cdk9	ENSMUSG00000009555	unnamed protein product [Mus musculus];cyclin-dependent kinase 9 [Mus pahari];cyclin-dependent kinase 9 (CDC2-related kinase), isoform CRA_c, partial [Mus musculus];PREDICTED: cyclin-dependent kinase 9 isoform X3 [Orcinus orca];CDK9 [Cricetulus griseus]	7.08883	4.07819	4.42627	5.47078	7.32857	16.1659	5.43458	18.6694	17.5763	2074	1216	1382	1662	2347	4600	1466	5508	4765
Tor2a	ENSMUSG00000009563	torsin-2A precursor [Mus musculus];unnamed protein product, partial [Mus musculus];PREDICTED: torsin-2A isoform X1 [Mus musculus];Tor2a protein, partial [Mus musculus]	2.30253	1.20114	1.5175	2.35487	3.16365	5.86763	1.71701	4.75001	4.8193	447	238	315	474	670	1106	309	930	867
Fpgs	ENSMUSG00000009566	folylpolyglutamate synthase, mitochondrial precursor [Mus musculus];Fpgs protein [Mus musculus];FPGS [Cricetulus griseus];PREDICTED: folylpolyglutamate synthase, mitochondrial isoform X2 [Mus musculus]	0.917181	0.513486	0.392012	0.520488	0.556749	1.06341	1.09457	3.16742	2.45831	224	128	103	133	149	251	246	773	552
Mrtfb	ENSMUSG00000009569	myocardin-related transcription factor B isoform 3 [Mus musculus];myocardin-related transcription factor B isoform 1 [Mus musculus]	0.461925	0.22015	0.188106	0.451981	0.329241	0.785559	0.391815	0.87591	1.49476	263	128	116	268	206	436	206	504	790
Cbx5	ENSMUSG00000009575	chromobox protein homolog 5 isoform X1 [Mesocricetus auratus];Chromobox protein like protein 5 [Pteropus alecto]	1.47521	0.737438	0.621831	0.995305	0.976931	2.50702	0.675047	1.96906	2.22279	842	428	380	590	611	1393	355	1135	1176
Apobec3	ENSMUSG00000009585	Apobec3 splice variant [Mus musculus];unnamed protein product [Mus musculus];apolipoprotein B editing complex 3, isoform CRA_a [Mus musculus];apolipoprotein B editing complex 3, isoform CRA_c, partial [Mus musculus];apolipoprotein B editing complex 3, isoform CRA_d, partial [Mus musculus];apolipoprotein B editing complex 3, partial [Mus musculus domesticus]	11.4686	6.46078	7.06805	8.54139	10.7506	27.2165	5.43792	18.2944	26.9485	4423	2539	2910	3418	4536	10212	1935	7120	9635
St6galnac1	ENSMUSG00000009588	alpha-N-acetylgalactosaminide alpha-2,6-sialyltransferase 1 [Mus musculus]	0.075187	0	0.07996	0	0	0.265288	0.019639	0.049524	0.082754	12	0	13	0	0	40	3	8	12
Sardh	ENSMUSG00000009614	unnamed protein product [Mus musculus];sarcosine dehydrogenase, mitochondrial [Mus musculus]	0.0245792	0.0413299	0.115612	0.0442326	0.114932	0.113609	0.0806727	0.151391	0.0854604	9	16	44	17	44	39	27	53	28
Vav2	ENSMUSG00000009621	Vav2 protein [Mus musculus];guanine nucleotide exchange factor VAV2 [Mus musculus];PREDICTED: guanine nucleotide exchange factor VAV2 isoform X1 [Mus musculus];PREDICTED: guanine nucleotide exchange factor VAV2 isoform X4 [Mus musculus];PREDICTED: guanine nucleotide exchange factor VAV2-like [Cyprinus carpio]	2.08822	1.0309	0.893286	1.83852	1.60951	4.12163	1.50575	4.93344	5.85057	916	461	420	838	773	1759	610	2183	2378
Tex15	ENSMUSG00000009628	testis-expressed protein 15 [Mus musculus]	0.0232653	0.0165156	0	0.0212169	0.0399617	0.0676436	0.00707987	0.0228679	0.00703008	15	11	0	14	27	41	4	15	4
Ppp2cb	ENSMUSG00000009630	serine/threonine-protein phosphatase 2A catalytic subunit beta isoform [Rattus norvegicus]	8.27763	5.0273	5.2047	7.53053	12.3564	25.1276	5.54471	15.932	16.1523	957	592	642	904	1564	2829	591	1860	1733
G0s2	ENSMUSG00000009633	G0S2 [Cricetulus griseus]	6.84975	3.3508	6.25811	9.44881	18.5883	48.2273	2.21745	8.64031	3.58253	378	189	369	541	1122	2590	113	482	184
Dmap1	ENSMUSG00000009640	DNA methyltransferase 1-associated protein 1, isoform CRA_a, partial [Mus musculus];DNA methyltransferase 1-associated protein 1 [Mus musculus];rCG50328, isoform CRA_a [Rattus norvegicus];DNA methyltransferase 1-associated protein 1, isoform CRA_c, partial [Mus musculus]	1.09483	0.566427	0.740798	0.963158	1.48963	2.57705	0.942476	2.16473	2.91676	185	99	133	168	273	422	147	368	453
Mcu	ENSMUSG00000009647	calcium uniporter protein, mitochondrial precursor [Mus musculus];unnamed protein product [Mus musculus];PREDICTED: uncharacterized protein LOC107519518 isoform X1 [Rousettus aegyptiacus];mCG11304, isoform CRA_c [Mus musculus];mCG11304, isoform CRA_b [Mus musculus]	0.567414	0.349215	0.366158	0.47342	0.638171	1.41121	0.33162	1.22675	1.16696	252	158	173	217	308	604	136	545	478
Oit3	ENSMUSG00000009654	oncoprotein-induced transcript 3 protein precursor [Mus musculus];unnamed protein product, partial [Mus musculus]	0.218223	0.0904699	0.524033	0.139825	0.391458	0.254866	0.181039	0.288604	0.131984	40	17	100	27	77	45	30	53	22
Bcr	ENSMUSG00000009681	breakpoint cluster region protein [Mus musculus]	1.84701	1.31825	1.9159	1.34948	1.92589	3.40678	1.53755	4.14008	4.85904	765	556	846	580	873	1373	587	1731	1866
Fxyd5	ENSMUSG00000009687	FXYD domain-containing ion transport regulator 5 isoform a precursor [Mus musculus];FXYD domain-containing ion transport regulator 5 isoform b precursor [Mus musculus];FXYD domain-containing ion transport regulator 5, isoform CRA_b, partial [Mus musculus];FXYD domain-containing ion transport regulator 5 isoform X1 [Mus caroli];FXYD domain-containing ion transport regulator 5 isoform X2 [Meriones …	16.9086	9.76816	12.9593	21.5382	37.4176	97.3948	7.89432	22.8856	30.3396	4487	2640	3666	5927	10854	25129	1932	6128	7462
Kcnd1	ENSMUSG00000009731	potassium voltage-gated channel subfamily D member 1 precursor [Mus musculus]	0.062975	0.009784	0.021926	0.060223	0.128858	0.170075	0.130057	0.224261	0.165561	22	4	8	21	48	56	41	76	52
Tfcp2	ENSMUSG00000009733	transcription factor CP2, isoform CRA_a, partial [Mus musculus]	0.350234	0.097282	0.150363	0.24739	0.395026	1.03993	0.260316	1.14137	1.42914	73	21	33	53	89	209	50	238	273
Pou6f1	ENSMUSG00000009739	POU domain, class 6, transcription factor 1 [Mus musculus];unnamed protein product [Mus musculus];POU domain, class 6, transcription factor 2-like protein [Cricetulus griseus];POU domain-containing transcription factor EmbFL isoform [Mus musculus];mCG140895 [Mus musculus]	0.900292	0.638959	0.430558	0.610482	0.805002	1.33066	1.0353	3.29215	3.45639	401	291	205	284	392	575	425	1473	1422
Ubp1	ENSMUSG00000009741	upstream-binding protein 1 isoform b [Mus musculus];upstream-binding protein 1 isoform a [Mus musculus]	7.41697	3.97169	4.2171	5.5507	9.13449	16.5891	5.18891	16.0309	18.8056	1809	986	1097	1405	2437	3938	1166	3947	4254
Nuak2	ENSMUSG00000009772	NUAK family SNF1-like kinase 2 isoform A [Mus musculus];NUAK family SNF1-like kinase 2 isoform B [Mus musculus];PREDICTED: NUAK family SNF1-like kinase 2 [Peromyscus maniculatus bairdii]	6.37539	2.74907	2.97867	6.91666	11.8902	18.904	4.75967	16.3047	14.3004	1585	696	790	1783	3230	4570	1089	4089	3294
Cilk1	ENSMUSG00000009828	serine/threonine-protein kinase ICK [Mus musculus];intestinal cell kinase, isoform CRA_b [Mus musculus];predicted GPI-anchored protein 58 [Meriones unguiculatus];unnamed protein product [Mus musculus];unnamed protein product, partial [Mus musculus]	0.125545	0.0707616	0.133755	0.0535155	0.121175	0.159076	0.0613934	0.24445	0.301482	94	55	106	41	99	115	43	183	209
Sdhb	ENSMUSG00000009863	succinate dehydrogenase [ubiquinone] iron-sulfur subunit, mitochondrial isoform 1 precursor [Mus musculus];succinate dehydrogenase complex, subunit B, iron sulfur (Ip), isoform CRA_a [Mus musculus];succinate dehydrogenase complex, subunit B, iron sulfur (Ip), isoform CRA_b [Mus musculus]	4.98108	3.53961	4.26712	4.3843	6.051	13.4618	3.55664	8.81135	12.1898	708	512	646	646	940	1859	466	1263	1605
Cox4i2	ENSMUSG00000009876	cytochrome c oxidase subunit IV isoform 2, isoform CRA_b, partial [Mus musculus]	0	0	0	0	0	0.238266	0	0	0	0	0	0	0	0	12	0	0	0
Snap47	ENSMUSG00000009894	synaptosomal-associated protein 47 isoform 1 [Mus musculus];synaptosomal-associated protein 47 isoform 2 [Mus musculus]	0.689217	0.331096	0.594172	0.550313	0.688711	0.960649	0.378548	1.43798	1.64134	118	57	107	96	127	158	59	245	256
Kdsr	ENSMUSG00000009905	3-ketodihydrosphingosine reductase isoform 1 precursor [Mus musculus];3-ketodihydrosphingosine reductase isoform 2 precursor [Mus musculus];3-ketodihydrosphingosine reductase [Tupaia chinensis]	0.429731	0.291033	0.252973	0.31963	0.383719	0.872088	0.252838	0.86417	1.17308	223	154	141	173	219	440	122	452	564
Vps4b	ENSMUSG00000009907	vacuolar protein sorting-associated protein 4B [Mus musculus];vacuolar protein sorting-associated protein 4B [Rattus norvegicus];hypothetical protein AB205_0190910 [Rana catesbeiana];PREDICTED: vacuolar protein sorting-associated protein 4B [Gavialis gangeticus]	2.61873	1.26885	1.66069	1.94217	3.28474	7.19962	1.32984	4.30685	4.9977	1479	730	1001	1140	2030	3954	694	2455	2616
Rps25	ENSMUSG00000009927	mCG10725, isoform CRA_b, partial [Mus musculus]	142.973	93.0154	92.5633	98.2123	120.769	197.785	101.672	297.988	356.549	6183	4094	4269	4408	5715	8327	4051	13012	14304
Nxf2	ENSMUSG00000009941	nuclear RNA export factor 5 isoform 1 [Mus musculus]	0	0	0	0	0.0446656	0	0	0	0	0	0	0	0	8	0	0	0	0
Tafazzin	ENSMUSG00000009995	tafazzin, isoform CRA_c, partial [Mus musculus];tafazzin (cardiomyopathy, dilated 3A (X-linked); endocardial fibroelastosis 2; Barth syndrome), isoform CRA_c [Homo sapiens];tafazzin isoform X2 [Marmota flaviventris];tafazzin isoform X2 [Cricetulus griseus];tafazzin, isoform CRA_b, partial [Mus musculus];tafazzin isoform X1 [Cricetulus griseus];tafazzin exon 5 deleted variant short form [Mus muscu…	1.78495	0.754389	1.21641	2.02219	2.90852	5.53668	0.847662	3.51819	5.88308	614	267	447	719	1090	1836	272	1217	1863
Kif19a	ENSMUSG00000010021	kinesin-like protein KIF19 [Mus musculus]	0.165763	0.0610877	0.0861212	0.144217	0.0835462	0.260227	0.0699048	0.194667	0.351999	43	18	24	40	25	67	17	51	85
Aldh3a2	ENSMUSG00000010025	PREDICTED: fatty aldehyde dehydrogenase isoform X1 [Rattus norvegicus];unnamed protein product [Mus musculus]	2.19392	1.21822	1.57391	1.94369	3.20622	6.94328	1.24163	4.08297	5.03323	782	443	598	720	1250	2407	408	1469	1664
Zmynd10	ENSMUSG00000010044	zinc finger MYND domain-containing protein 10 isoform 1 [Mus musculus];zinc finger MYND domain-containing protein 10 [Mesocricetus auratus];Blu protein [Mus musculus]	0.0187941	0.0718062	0.0702197	0.0884548	0.0727678	0.150571	0.0911586	0.464529	0.400638	3	10	11	14	12	21	13	65	51
Tmem115	ENSMUSG00000010045	transmembrane protein 115 [Mus musculus]	2.24416	1.33458	1.72256	2.25658	3.86198	6.56175	1.51348	4.0137	6.28728	312	189	256	326	588	888	194	563	811
Hyal2	ENSMUSG00000010047	hyaluronidase-2 precursor [Mus musculus];unnamed protein product [Mus musculus]	0.241419	0.0774125	0.139314	0.213038	0.41003	0.720189	0.24824	0.675527	0.933173	52	17	32	48	96	149	49	145	183
Ifrd2	ENSMUSG00000010048	interferon-related developmental regulator 2 [Mus musculus];IFRD2 [Cricetulus griseus];IRFD2, partial [Mus musculus];unnamed protein product, partial [Mus musculus]	3.199	2.52928	2.27566	1.22206	1.46246	2.51053	2.21764	3.82789	3.83826	536	431	407	214	269	411	343	648	597
Hyal1	ENSMUSG00000010051	hyaluronidase-1 isoform 2 precursor [Mus musculus];hyaluronidase-1 isoform 1 precursor [Mus musculus];PREDICTED: hyaluronidase-1 isoform X1 [Peromyscus maniculatus bairdii]	0.124759	0.0388874	0.0347528	0.0222616	0.0179098	0.0642601	0.0184995	0.046988	0.181417	31	10	10	6	5	15	5	12	41
Tusc2	ENSMUSG00000010054	tumor suppressor candidate 2 [Mus musculus];unnamed protein product [Mus musculus]	2.78102	1.40959	1.73572	2.14972	3.56704	5.9143	2.36642	5.29967	8.07056	315	163	210	253	443	652	247	605	847
Nprl2	ENSMUSG00000010057	PREDICTED: nitrogen permease regulator 2-like protein isoform X2 [Saimiri boliviensis boliviensis];tumor suppressor candidate 4, isoform CRA_a, partial [Mus musculus];PREDICTED: nitrogen permease regulator 2-like protein isoform X1 [Mus musculus]	2.30691	1.44605	1.24299	1.50435	2.25706	3.28183	1.72758	5.0538	7.0517	296	189	171	200	318	409	205	654	837
Slc38a3	ENSMUSG00000010064	sodium-coupled neutral amino acid transporter 3 [Mus musculus]	0	0	0	0	0	0	0	0	0.012819	0	0	0	0	0	0	0	0	4
Cacna2d2	ENSMUSG00000010066	calcium channel, voltage-dependent, alpha 2/delta subunit 2, isoform CRA_b, partial [Mus musculus];voltage-dependent calcium channel subunit alpha-2/delta-2 isoform 1 precursor [Mus musculus];PREDICTED: voltage-dependent calcium channel subunit alpha-2/delta-2 isoform X2 [Mus musculus]	0.0157937	0.00645734	0.0148109	0.00760968	0.00709576	0.0267559	0.0171441	0.0555319	0.0680413	8	4	8	4	4	14	8	29	33
Rassf1	ENSMUSG00000010067	PREDICTED: ras association domain-containing protein 1 isoform X1 [Peromyscus maniculatus bairdii];ras association domain-containing protein 1 isoform X2 [Mus pahari];PREDICTED: ras association domain-containing protein 1 isoform X3 [Bos mutus];ras association domain-containing protein 1 isoform 2 [Mus musculus];ras association domain-containing protein 1 isoform X3 [Mus pahari];unnamed protein p…	1.77613	0.988497	1.06289	1.40859	2.48244	3.96383	1.65596	5.88079	3.85659	662	376	425	545	1010	1431	568	2203	1329
Epn3	ENSMUSG00000010080	epsin 3, isoform CRA_b, partial [Mus musculus]	0.501397	0.0530648	0.403081	0.0148694	0	0.992286	0.0156258	0.0538966	0	130	14	111	4	0	249	4	15	0
Rnf112	ENSMUSG00000010086	RING finger protein 112 isoform 3 [Mus musculus]	0	0	0	0	0	0.0199603	0	0	0	0	0	0	0	0	5	0	0	0
Slc3a2	ENSMUSG00000010095	4F2 cell-surface antigen heavy chain isoform a [Mus musculus]	13.6223	10.9735	10.8556	8.25758	10.2532	20.3471	9.69537	20.1488	18.3737	2552	2092	2168	1605	2103	3711	1674	3811	3193
Nxf1	ENSMUSG00000010097	nuclear RNA export factor 1 isoform 1 [Mus musculus];nuclear RNA export factor 1 homolog (S. cerevisiae), isoform CRA_a, partial [Mus musculus];unnamed protein product [Mus musculus];NXF1 isoform 4, partial [Pan troglodytes];transmembrane protein 223 [Mus musculus]	8.74781	5.66431	4.9604	6.15808	7.90588	13.0197	7.27671	22.6228	21.874	3316	2187	2006	2423	3279	4801	2541	8653	7688
Stx5a	ENSMUSG00000010110	syntaxin-5 [Mus musculus];PREDICTED: syntaxin-5 isoform X2 [Odobenus rosmarus divergens];syntaxin 5 [Mus musculus];STX5 isoform 5 [Pan troglodytes]	2.85859	1.94197	1.87632	1.99748	3.52748	6.9366	1.77574	5.805	7.14717	1059	734	742	770	1427	2493	608	2163	2447
Slc47a1	ENSMUSG00000010122	multidrug and toxin extrusion protein 1 [Mus musculus];PREDICTED: multidrug and toxin extrusion protein 1 isoform X2 [Mus musculus]	0.23039	0.251137	0.250375	0.160942	0.0286145	0.432357	0.16528	0.0672597	0.781023	51	55	58	37	7	91	33	15	156
Pifo	ENSMUSG00000010136	protein pitchfork isoform b [Mus musculus];protein pitchfork isoform a [Mus musculus]	0	0	0	0	0.044911	0.127443	0	0.193016	0.345842	0	0	0	0	4	10	0	14	23
Tnfrsf13b	ENSMUSG00000010142	tumor necrosis factor receptor superfamily member 13B [Mus musculus];unnamed protein product [Mus musculus];unnamed protein product, partial [Mus musculus]	7.68349	3.95576	3.29282	6.89132	8.49298	12.8851	4.11833	14.5577	24.7798	1382	725	633	1287	1672	2255	685	2643	4131
Spire2	ENSMUSG00000010154	protein spire homolog 2 [Mus musculus]	0.026963	0	0.024089	0	0.073847	0.039104	0.058683	0.053657	0	4	0	4	0	12	6	8	8	0
Prox1	ENSMUSG00000010175	PREDICTED: prospero homeobox protein 1 [Orcinus orca]	0	0	0	0.014416	0.0066058	0.0300354	0	0.0108632	0.0160712	0	0	0	8	4	16	0	6	8
Raver1	ENSMUSG00000010205	unnamed protein product, partial [Mus musculus]	8.51374	6.13721	6.2022	6.15786	6.76645	17.3347	6.53548	17.5442	23.1148	1855	1361	1441	1392	1613	3676	1312	3859	4671
2610507B11Rik	ENSMUSG00000010277	KIAA0100 [Cricetulus griseus];protein KIAA0100 precursor [Mus musculus];PREDICTED: UPF0378 protein KIAA0100 homolog isoform X1 [Galeopterus variegatus];2610507B11Rik protein, partial [Mus musculus];unnamed protein product, partial [Mus musculus]	6.88838	3.99677	5.664	4.787	6.51655	11.4245	5.21699	15.4379	16.609	3840	2270	3368	2770	3975	6200	2680	8687	8586
AI597479	ENSMUSG00000010290	ashwin [Mus musculus]	1.13421	0.790623	0.588575	0.799053	1.12459	2.30381	0.719498	2.00232	2.62268	249	177	138	182	270	492	146	443	533
Tmem86a	ENSMUSG00000010307	lysoplasmalogenase-like protein TMEM86A isoform X2 [Cricetulus griseus]	1.42795	0.672736	1.10564	1.08333	1.91623	4.72806	0.94935	2.18634	3.89302	162	78	134	128	238	522	100	251	410
Tex14	ENSMUSG00000010342	inactive serine/threonine-protein kinase TEX14 isoform a [Mus musculus]	0.031291	0	0.0441532	0	0.0544648	0.083002	0.0403022	0.0497484	0.0822629	10	0	15	0	19	26	12	16	25
Ifi35	ENSMUSG00000010358	interferon-induced 35 kDa protein homolog [Mus musculus]	11.2632	5.08761	7.14683	9.39161	9.76419	24.7026	3.14725	9.29287	11.4704	1232	568	834	1067	1170	2630	318	1027	1166
Rdm1	ENSMUSG00000010362	PREDICTED: RAD52 motif-containing protein 1 isoform X3 [Mus musculus];RAD52 motif-containing protein 1 [Mus musculus];PREDICTED: RAD52 motif-containing protein 1 isoform X1 [Mus musculus];PREDICTED: RAD52 motif-containing protein 1 isoform X2 [Mus musculus]	1.63849	0.760004	1.01451	0.879502	1.63491	2.51948	0.766917	3.38752	4.62769	165	79	110	92	182	247	72	343	430
Nedd8	ENSMUSG00000010376	NEDD8 precursor [Mus musculus]	15.0501	11.4009	13.0253	11.8701	20.8289	31.8879	9.27383	21.827	28.9909	577	444	533	472	873	1188	328	843	1029
Gosr1	ENSMUSG00000010392	Golgi SNAP receptor complex member 1 isoform 1 [Mus musculus];28 kDa cis-Golgi SNARE [Mus musculus]	3.37579	1.73502	1.3364	2.56584	3.22591	6.00258	1.97042	6.49763	5.64406	917	480	387	724	959	1588	493	1782	1423
Mrpl52	ENSMUSG00000010406	39S ribosomal protein L52, mitochondrial precursor [Mus musculus]	6.601	3.21221	4.37154	6.41946	7.24537	15.8413	3.16371	10.9469	12.764	173	86	122	174	207	403	77	289	309
Kansl3	ENSMUSG00000010453	mKIAA1310 protein, partial [Mus musculus];KAT8 regulatory NSL complex subunit 3 isoform 2 [Mus musculus];KAT8 regulatory NSL complex subunit 3 isoform 1 [Mus musculus];KAT8 regulatory NSL complex subunit 3 isoform X3 [Lagenorhynchus obliquidens];KIAA1310 protein, partial [Homo sapiens]	2.825	1.46992	1.96232	2.08272	2.83744	5.11273	1.9921	6.87838	7.08768	1208	641	896	926	1329	2129	785	2970	2810
Eya4	ENSMUSG00000010461	eyes absent homolog 4 isoform 1 [Mus musculus]	0	0	0	0	0	0	0	0	0.0121295	0	0	0	0	0	0	0	0	3
Ebf3	ENSMUSG00000010476	transcription factor COE3 [Rattus norvegicus];transcription factor COE3 isoform 2 [Mus musculus]	0	0	0	0	0	0.0205066	0.013567	0	0	0	0	0	0	0	8	4	0	0
Uckl1os	ENSMUSG00000010492	mCG140110, partial [Mus musculus]	0.0603904	0.0556206	0.0238903	0.10043	0.152773	0.214663	0	0.153898	0.202884	10	10	5	17	27	34	0	25	31
Myt1	ENSMUSG00000010505	myelin transcription factor 1 isoform 3 [Mus musculus]	0	0	0	0	0	0.0373407	0	0.00900109	0	0	0	0	0	0	16	0	4	0
Faf1	ENSMUSG00000010517	FAS-associated factor 1 [Mus musculus];FAS-associated factor 1 isoform X1 [Pongo abelii]	1.37614	1.08134	0.93644	1.10403	1.59335	3.27594	0.841913	3.01351	3.77067	445	356	323	370	563	1029	252	983	1129
Gm266	ENSMUSG00000010529	uncharacterized protein LOC212539 [Mus musculus]	0.042362	0	0	0	0	0	0	0	0	4	0	0	0	0	0	0	0	0
Tsacc	ENSMUSG00000010538	TSSK6-activating co-chaperone protein [Mus musculus]	0.0956384	0.0461466	0.157527	0.298559	0.176874	0.271355	0.148627	0.273642	0.413586	7	4	12	23	14	20	10	20	28
Mettl16	ENSMUSG00000010554	methyltransferase 10 domain containing, isoform CRA_a, partial [Mus musculus];unnamed protein product, partial [Mus musculus];methyltransferase 10 domain containing, isoform CRA_b, partial [Mus musculus];unnamed protein product [Mus musculus]	0.386559	0.226324	0.14383	0.312278	0.332989	0.749262	0.326935	0.952517	0.995744	341	203	135	285	322	641	265	845	810
Apol7a	ENSMUSG00000010601	apolipoprotein L 7a [Mus musculus];unnamed protein product [Mus musculus]	0.155215	0.0140132	0.0486049	0	0	0.329569	0	0.0182583	0	30	3	10	0	0	63	0	4	0
Pigyl	ENSMUSG00000010607	unnamed protein product [Mus musculus]	1.73652	0.785054	0.449618	0.663904	1.12993	2.77356	0.968512	2.19486	3.6747	86	40	24	35	61	133	44	110	169
Rbm25	ENSMUSG00000010608	RNA-binding protein 25 isoform 1 [Mus musculus];RNA-binding protein 25 [Mesocricetus auratus];RNA-binding protein 25 [Cricetulus griseus];unnamed protein product, partial [Mus musculus];Chpt1 protein [Mus musculus];Rbm25 protein [Mus musculus];mCG4942, isoform CRA_a [Mus musculus];rCG20774, isoform CRA_d [Rattus norvegicus];RNA-binding protein 25 [Piliocolobus tephrosceles];unnamed protein produc…	1.83339	1.15025	1.05688	1.39028	2.05884	3.7943	1.45205	4.65416	5.04526	2022	1295	1247	1594	2486	4069	1479	5179	5155
Psen2	ENSMUSG00000010609	presenilin-2 [Mus musculus];presenilin-2-like [Meriones unguiculatus];PREDICTED: presenilin-2 isoform X2 [Mus musculus];unnamed protein product [Mus musculus];PREDICTED: presenilin-2-like [Equus przewalskii]	1.82199	1.11114	1.14854	1.61669	2.71856	5.65459	1.48869	4.98955	5.38205	503	312	339	462	818	1513	379	1387	1373
Acaa1b	ENSMUSG00000010651	3-ketoacyl-CoA thiolase B, peroxisomal precursor [Mus musculus]	0.069286	0	0.0334172	0	0	0.0707236	0.0479447	0.0440085	0.0586019	10	0	6	0	0	9	7	7	7
Plcd1	ENSMUSG00000010660	1-phosphatidylinositol 4,5-bisphosphate phosphodiesterase delta-1 isoform 2 [Mus musculus]	0	0.061115	0	0.030314	0	0	0	0.13036	0.112431	0	11	0	6	0	0	0	23	18
Fads1	ENSMUSG00000010663	acyl-CoA (8-3)-desaturase [Mus musculus]	0.455069	0.35378	0.233715	0.408977	0.091046	0.650608	0.22198	0.498832	0.45729	100	79	55	93	22	139	45	111	93
Lmbr1	ENSMUSG00000010721	limb region 1 protein [Mus musculus]	0.0960466	0.0374458	0.0340207	0.0386559	0	0.071591	0.0081907	0.103816	0.077245	31	12	12	13	0	22	3	33	23
Tnfrsf22	ENSMUSG00000010751	Pro-Pol-dUTPase polyprotein, partial [Mus musculus];tumor necrosis factor receptor superfamily member 22 isoform 2 [Mus musculus]	0.444855	0.385753	0.365504	0.357296	0.497369	0.893771	0.498016	1.50683	1.59139	123	107	107	102	149	238	126	415	402
Cars	ENSMUSG00000010755	cysteine--tRNA ligase, cytoplasmic isoform 1 [Mus musculus];cysteine--tRNA ligase, cytoplasmic isoform 2 [Mus musculus];PREDICTED: cysteine--tRNA ligase, cytoplasmic isoform X1 [Mus musculus];Cysteinyl-tRNA-synthetase [Mus musculus domesticus];cysteinyl-tRNA synthetase, isoform CRA_b [Mus musculus];cysteinyl-tRNA synthetase, isoform CRA_c [Mus musculus]	1.10486	0.665975	0.67743	0.861139	1.23013	3.05916	0.572941	2.59157	2.26081	327	202	215	264	399	879	158	772	620
Phlda2	ENSMUSG00000010760	pleckstrin homology-like domain family A member 2 [Mus musculus]	0	0.081454	0	0	0	0	0	0	0	0	4	0	0	0	0	0	0	0
Kdelr3	ENSMUSG00000010830	ER lumen protein-retaining receptor 3 [Mus musculus]	0.088171	0	0	0.036888	0.0622	0.042222	0.096352	0	0.20774	8	0	0	4	7	4	8	0	18
Cfap97d1	ENSMUSG00000010841	uncharacterized protein CFAP97D1 [Mus musculus]	0	0	0	0	0	0	0	0.0175109	0	0	0	0	0	0	0	0	1	0
Apip	ENSMUSG00000010911	methylthioribulose-1-phosphate dehydratase isoform 1 [Mus musculus];APIP, partial [Cricetulus griseus];PREDICTED: methylthioribulose-1-phosphate dehydratase isoform X1 [Mus musculus]	0.94641	0.645576	0.694953	0.868347	1.19742	2.19626	0.600518	1.51864	2.11635	60	42	47	58	84	136	36	98	126
Pdhx	ENSMUSG00000010914	pyruvate dehydrogenase protein X component, mitochondrial [Mus musculus]	0.43153	0.205442	0.517232	0.397448	0.604774	0.804351	0.520591	1.3375	1.29036	108	53	138	103	165	196	120	337	299
Vac14	ENSMUSG00000010936	Vac14 homolog (S. cerevisiae), isoform CRA_b, partial [Mus musculus]	3.49831	1.94151	2.1626	2.56859	3.78039	7.3627	2.26941	7.54377	9.19557	671	379	443	512	794	1375	401	1461	1636
Mcoln2	ENSMUSG00000011008	mucolipin-2 isoform 1 [Mus musculus];PREDICTED: mucolipin-2 isoform X1 [Mus musculus];mucolipin 2, isoform CRA_b, partial [Mus musculus];mucolipin-2 isoform 2 [Mus musculus]	1.21341	0.629431	0.585311	0.989788	1.30302	3.04144	0.682655	3.31858	3.74441	254	134	132	214	299	618	133	700	725
Slc5a1	ENSMUSG00000011034	sodium/glucose cotransporter 1 [Mus musculus]	0.378464	0.044598	0.221438	0.014728	0.023716	0.550195	0.028449	0.025092	0	99	12	62	4	7	140	7	7	0
Akt1s1	ENSMUSG00000011096	PREDICTED: proline-rich AKT1 substrate 1 isoform X1 [Mus musculus];proline-rich AKT1 substrate 1 isoform X1 [Mus caroli];PREDICTED: proline-rich AKT1 substrate 1 isoform X2 [Mus musculus];proline-rich AKT1 substrate 1 isoform b [Mus musculus]	1.81863	1.15263	1.07106	1.30134	1.86999	3.81244	1.66308	4.15203	4.1304	373	240	235	277	419	756	313	854	781
Tbrg1	ENSMUSG00000011114	transforming growth factor beta regulator 1 [Mus musculus];transforming growth factor beta regulated gene 1, isoform CRA_a, partial [Mus musculus];mFLJ00213 protein, partial [Mus musculus]	4.35949	3.04998	3.46917	2.73419	3.47394	10.2023	3.54634	9.36562	9.45482	962	687	817	627	839	2193	723	2087	1936
Panx3	ENSMUSG00000011118	pannexin-3 [Mus musculus]	0	0	0	0	0.0425579	0	0	0	0	0	0	0	0	8	0	0	0	0
Adssl1	ENSMUSG00000011148	adenylosuccinate synthetase like 1, isoform CRA_c, partial [Mus musculus];adenylosuccinate synthetase isozyme 1 [Mus musculus]	5.59347	2.05965	3.61439	6.23447	12.7028	14.5909	2.3925	5.74433	7.66681	660	248	455	763	1638	1675	260	684	839
Brf1	ENSMUSG00000011158	transcription factor IIIB 90 kDa subunit [Mus musculus]	4.58189	2.28405	2.53161	3.90551	5.09726	8.78472	3.58846	11.5076	14.1337	800	406	471	707	973	1492	577	2027	2288
Vipr2	ENSMUSG00000011171	PREDICTED: vasoactive intestinal polypeptide receptor 2 isoform X2 [Mus musculus];vasoactive intestinal polypeptide receptor 2 precursor [Mus musculus]	0	0.040521	0	0	0.0170325	0.0288863	0	0.0168233	0	0	12	0	0	6	8	0	5	0
Odc1	ENSMUSG00000011179	ornithine decarboxylase [Mus musculus]	24.8781	17.356	25.1618	19.9836	25.8687	23.5388	32.9259	46.751	50.3777	4012	2849	4327	3345	4565	3696	4892	7613	7537
Thg1l	ENSMUSG00000011254	probable tRNA(His) guanylyltransferase isoform 2 [Mus musculus];probable tRNA(His) guanylyltransferase isoform 1 [Mus musculus];unnamed protein product [Mus musculus]	0.398697	0.29579	0.182355	0.393615	0.220472	0.628867	0.104554	0.810863	1.27491	77	58	39	79	48	119	20	158	228
Adam19	ENSMUSG00000011256	disintegrin and metalloproteinase domain-containing protein 19 isoform 1 preproprotein [Mus musculus];disintegrin and metalloproteinase domain-containing protein 19 isoform X1 [Mus caroli];PREDICTED: disintegrin and metalloproteinase domain-containing protein 19 isoform X1 [Mus musculus]	4.25109	2.42453	2.72475	3.90078	8.61518	28.1416	3.24387	9.50855	9.84963	1917	1114	1312	1826	4249	12344	1349	4327	4119
Pabpc4	ENSMUSG00000011257	PREDICTED: polyadenylate-binding protein 4 isoform X3 [Mus musculus];PREDICTED: polyadenylate-binding protein 4 isoform X2 [Mus musculus];polyadenylate-binding protein 4 isoform 1 [Mus musculus];mCG5546, isoform CRA_a, partial [Mus musculus];Poly(A) binding protein, cytoplasmic 4 [Mus musculus];PREDICTED: polyadenylate-binding protein 4-like [Tursiops truncatus]	5.13668	3.92567	3.10436	2.85627	3.03416	5.64427	6.03064	13.2901	10.9291	1313	1022	848	759	850	1405	1420	3424	2587
Exoc3l2	ENSMUSG00000011263	RIKEN cDNA 4933417E01, partial [Mus musculus]	0.053199	0.028015	0.025213	0.029227	0.07642	0.067712	0.03095	0.056286	0.040636	8	4	4	5	12	10	4	8	6
Zfp296	ENSMUSG00000011267	zinc finger protein 296 [Mus musculus]	8.02639	4.41149	4.38239	5.23618	5.31779	7.74207	9.38612	36.4071	15.8577	778	435	453	527	564	731	838	3562	1426
Plin5	ENSMUSG00000011305	perilipin-5 [Mus musculus]	0	0.0216138	0	0.168899	0.137029	0.427741	0	0.0285805	0.146078	0	3	0	24	20	56	0	4	18
Sugp1	ENSMUSG00000011306	splicing factor 4, isoform CRA_c, partial [Mus musculus]	3.7679	3.00806	2.36638	3.26144	4.77557	9.41272	2.34792	8.41553	8.90384	546	444	366	491	757	1327	314	1231	1197
Dhdh	ENSMUSG00000011382	trans-1,2-dihydrobenzene-1,2-diol dehydrogenase [Mus musculus]	0.172518	0.0511946	0.146691	0.113053	0.184601	0.302405	0.0456191	0.234532	0.351614	41	13	37	28	48	69	10	56	76
Zfp790	ENSMUSG00000011427	zinc finger protein 790 [Mus musculus]	0.614655	0.34963	0.282285	0.618842	0.614437	1.86052	0.382473	0.96127	1.29334	177	103	87	184	193	520	102	279	344
Cpb1	ENSMUSG00000011463	carboxypeptidase B precursor [Mus musculus]	0	0	0	0	0	0	0	0	0.0536406	0	0	0	0	0	0	0	0	11
Fsd1	ENSMUSG00000011589	fibronectin type III and SPRY domain-containing protein 1 [Mus musculus]	0	0	0	0	0	0.034277	0	0	0	0	0	0	0	0	4	0	0	0
Fuz	ENSMUSG00000011658	protein fuzzy homolog [Mus musculus];PREDICTED: protein fuzzy homolog isoform X4 [Rattus norvegicus];mCG23127, isoform CRA_a, partial [Mus musculus];PREDICTED: protein fuzzy homolog isoform X4 [Mus musculus];protein fuzzy homolog isoform X3 [Mus caroli];PREDICTED: protein fuzzy homolog isoform X2 [Mus musculus];PREDICTED: protein fuzzy homolog isoform X1 [Mus musculus]	0.730532	0.306395	0.236335	0.596415	0.456121	1.12242	0.36221	1.36605	1.92681	236	101	83	198	161	350	109	441	569
Sptbn4	ENSMUSG00000011751	PREDICTED: spectrin beta chain, non-erythrocytic 4 isoform X1 [Mus musculus]	0.00644284	0.00757606	0.00604146	0.0306661	0.051444	0.0408139	0.00349664	0.0539978	0.0544395	4	5	4	20	35	25	2	34	32
Pgam1	ENSMUSG00000011752	PREDICTED: phosphoglycerate mutase 1 [Cebus capucinus imitator]	9.80404	4.23043	5.60422	8.83507	15.1418	36.2076	4.15105	10.7833	17.8281	1137	500	693	1063	1921	4087	444	1263	1918
Evi5	ENSMUSG00000011831	ecotropic viral integration site 5 protein [Mus musculus];unnamed protein product, partial [Mus musculus];PREDICTED: ecotropic viral integration site 5 protein isoform X9 [Mus musculus];rCG57228, isoform CRA_d [Rattus norvegicus]	0.52045	0.286319	0.308039	0.234832	0.71074	0.843218	0.392809	1.15878	1.27986	269	151	170	127	399	422	186	599	609
Evi5l	ENSMUSG00000011832	EVI5-like protein isoform 4 [Mus musculus];PREDICTED: EVI5-like protein isoform X4 [Mus musculus];EVI5-like protein isoform 3 [Mus musculus];mCG141872, isoform CRA_a [Mus musculus];PREDICTED: EVI5-like protein, partial [Eurypyga helias];PREDICTED: EVI5-like protein isoform X2 [Rattus norvegicus];EVI5-like protein isoform 2 [Mus musculus];mCG141872, isoform CRA_d, partial [Mus musculus];EVI5L [Cri…	0.277986	0.127514	0.273802	0.274616	0.232992	0.644417	0.155677	0.513548	0.728459	152	71	160	157	142	344	79	286	370
Snapc2	ENSMUSG00000011837	snRNA-activating protein complex subunit 2 [Mus musculus]	2.33519	1.06001	1.29469	1.5627	2.71027	4.40676	2.01172	5.5004	4.60788	224	104	133	156	285	411	178	533	410
Git1	ENSMUSG00000011877	ARF GTPase-activating protein GIT1 [Mus musculus];PREDICTED: ARF GTPase-activating protein GIT1 isoform X1 [Mus musculus];G protein-coupled receptor kinase interactor 1 variant, partial [Homo sapiens];ARF GTPase-activating protein GIT1 isoform X1 [Mus pahari];PREDICTED: ARF GTPase-activating protein GIT1 isoform X2 [Erinaceus europaeus];PREDICTED: ARF GTPase-activating protein GIT1 isoform X3 [Fu…	2.27714	1.35629	1.36177	1.99535	2.42116	5.93405	2.12844	5.36426	6.12136	700	426	448	637	813	1772	602	1662	1742
Gltp	ENSMUSG00000011884	glycolipid transfer protein [Mus musculus]	10.837	6.49653	7.39893	9.99565	12.8764	26.636	7.14108	18.1235	27.6629	1206	736	878	1154	1568	2885	732	2036	2855
Bnip2	ENSMUSG00000011958	unnamed protein product, partial [Mus musculus];BCL2/adenovirus E1B 19 kDa protein-interacting protein 2 isoform alpha [Mus musculus];PREDICTED: LOW QUALITY PROTEIN: BCL2/adenovirus E1B 19 kDa protein-interacting protein 2 [Cercocebus atys];BCL2/adenovirus E1B 19 kDa protein-interacting protein 2 [Cavia porcellus]	4.74461	2.42679	2.42124	3.63135	6.64654	13.6037	2.64199	8.62266	11.1383	1041	543	568	826	1594	2902	536	1908	2262
Ccnt1	ENSMUSG00000011960	cyclin-T1 isoform 1 [Mus musculus];cyclin-T1 [Mesocricetus auratus];cyclin-T1 [Meriones unguiculatus];cyclin-T1 isoform 2 [Mus musculus]	1.72035	1.12122	0.994084	1.23414	2.0068	3.89909	1.18258	3.92694	3.51507	1002	663	618	746	1278	2205	635	2303	1896
Scarf2	ENSMUSG00000012017	scavenger receptor class F member 2 precursor [Mus musculus]	0.051724	0.018674	0.034509	0	0	0.081557	0	0.018822	0.046679	11	4	8	0	0	17	0	4	10
Brms1l	ENSMUSG00000012076	mCG22342, isoform CRA_c, partial [Mus musculus]	0.971679	0.365932	0.401206	0.481153	0.885975	1.00946	0.457189	1.31712	1.70208	158	61	70	82	158	160	69	217	257
Med15	ENSMUSG00000012114	mediator of RNA polymerase II transcription subunit 15 isoform a [Mus musculus];mFLJ00386 protein, partial [Mus musculus]	5.72594	3.74216	4.11151	4.51559	6.42589	11.6949	4.68666	11.6639	12.2047	1227	817	940	1005	1507	2440	925	2524	2426
Dhdds	ENSMUSG00000012117	dehydrodolichyl diphosphate synthase, isoform CRA_b, partial [Mus musculus];dehydrodolichyl diphosphate synthase, isoform CRA_a, partial [Mus musculus];unnamed protein product [Mus musculus];dehydrodolichyl diphosphate synthase, isoform CRA_d, partial [Mus musculus]	1.83151	0.909849	1.15459	1.44895	2.22284	5.81166	0.746678	2.35524	4.03926	440	224	296	362	584	1360	166	572	900
Crybg2	ENSMUSG00000012123	PREDICTED: absent in melanoma 1-like protein isoform X1 [Mus musculus];Aim1l protein, partial [Mus musculus];mCG12956 [Mus musculus]	0.179003	0.0285544	0.0610842	0.0583954	0.0450772	0.362972	0.0836094	0.278221	0.224224	81	14	31	28	22	158	36	127	94
Ubxn11	ENSMUSG00000012126	unnamed protein product [Mus musculus];PREDICTED: UBX domain-containing protein 11 isoform X1 [Mus musculus];PREDICTED: UBX domain-containing protein 11 isoform X7 [Mus musculus];PREDICTED: UBX domain-containing protein 11 isoform X4 [Mus musculus];UBX domain-containing protein 11 [Mus musculus]	0.629666	0.344532	0.361572	0.50947	0.330112	1.07722	0.288467	1.20186	1.40129	193	107	117	161	112	317	81	370	394
Tex22	ENSMUSG00000012211	testis-expressed protein 22 [Mus musculus]	0	0	0	0.0278033	0	0	0	0	0	0	0	0	3	0	0	0	0	0
Wnt8a	ENSMUSG00000012282	protein Wnt-8a precursor [Mus musculus]	0.112534	0	0.045017	0	0	0	0	0	0.038354	13	0	6	0	0	0	0	0	4
Tjap1	ENSMUSG00000012296	tight junction-associated protein 1 [Mus musculus]	1.79228	1.52918	1.14485	1.63401	1.87133	4.0225	1.13712	4.14357	4.02628	296	257	202	280	337	645	173	689	616
Ehf	ENSMUSG00000012350	ets homologous factor, isoform CRA_d, partial [Mus musculus]	0.0450194	0.0221166	0.0339295	0.00731502	0.0234695	0.0776231	0	0.014812	0.0303292	16	8	13	3	10	28	0	6	10
Rpl15	ENSMUSG00000012405	hypothetical protein parPi_0006153 [Paroedura picta]	38.7933	23.0025	26.0656	25.5224	28.1136	52.9415	27.5331	79.0854	98.643	5890	3556	4220	4022	4671	7826	3851	12122	13890
Tmem167	ENSMUSG00000012422	unnamed protein product [Mus musculus];mCG116561, isoform CRA_b [Mus musculus];PREDICTED: protein kish-A-like isoform X2 [Rhinopithecus bieti]	0.740427	0.562668	0.462604	0.652023	0.863678	1.59763	0.425883	1.20701	1.54539	508	392	338	464	648	1065	269	835	983
Steap4	ENSMUSG00000012428	metalloreductase STEAP4 [Mus musculus]	3.77004	1.45368	3.1516	4.79237	16.6437	57.0935	0.613784	1.94765	3.18477	750	295	669	989	3621	11051	113	391	588
Mplkip	ENSMUSG00000012429	M-phase-specific PLK1-interacting protein [Mus musculus]	1.38998	1.1323	0.974792	1.45501	1.91759	3.98199	0.785195	2.32211	3.72066	236	195	176	256	355	656	123	397	584
Kif11	ENSMUSG00000012443	kinesin family member 11, isoform CRA_b, partial [Mus musculus]	1.36812	0.751706	0.581865	0.566433	0.326914	1.38155	0.104075	0.407124	0.268173	418	234	190	180	110	411	30	126	76
Rpa3	ENSMUSG00000012483	replication protein A 14 kDa subunit [Mus musculus]	1.67419	1.0752	0.990907	1.84908	1.61651	3.66502	1.10695	2.65511	4.14141	121	80	77	139	129	258	75	194	277
Mlkl	ENSMUSG00000012519	mCG3768, isoform CRA_a, partial [Mus musculus];mixed lineage kinase domain-like protein isoform 2 [Mus musculus]	0.983291	0.538357	1.30428	0.792123	1.02463	2.93366	0.0401009	0.226129	0.766172	144	80	203	120	165	417	6	35	104
Tnpo3	ENSMUSG00000012535	transportin-3 isoform 2 [Mus musculus];transportin-3 isoform 1 [Mus musculus];transportin-3 [Rattus norvegicus];unnamed protein product [Mus musculus];transportin-3-like [Marmota flaviventris];TNPO3 [Cervus elaphus hippelaphus]	1.61172	0.910703	0.843007	1.08586	1.58413	2.91812	1.08638	3.81316	3.74367	1050	605	587	733	1128	1848	654	2502	2257
Ttll5	ENSMUSG00000012609	unnamed protein product [Mus musculus];mKIAA0998 protein, partial [Mus musculus];mCG121822, isoform CRA_a [Mus musculus];PREDICTED: tubulin polyglutamylase TTLL5 isoform X9 [Mus musculus];tubulin polyglutamylase TTLL5 isoform 2 [Mus musculus];mCG121822, isoform CRA_f [Mus musculus];Ttll5 protein, partial [Mus musculus];unnamed protein product, partial [Mus musculus]	0.139115	0.105229	0.145473	0.112188	0.134738	0.272155	0.107086	0.274556	0.393323	142	109	158	117	148	267	103	282	368
Zfp715	ENSMUSG00000012640	unnamed protein product [Mus musculus];zinc finger protein 715, isoform CRA_d, partial [Mus musculus];zinc finger protein 715, isoform CRA_b, partial [Mus musculus];zinc finger protein 715, isoform CRA_c, partial [Mus musculus]	1.96944	0.830371	1.29163	1.38762	2.79054	5.13614	1.22027	3.332	3.25995	641	276	448	469	993	1623	366	1094	982
Retn	ENSMUSG00000012705	resistin precursor [Mus musculus]	0.0325432	0.0127108	0	0	0.107743	0.340898	0	0	0.152965	4	2	0	0	12	34	0	0	16
Acp4	ENSMUSG00000012777	PREDICTED: testicular acid phosphatase isoform X1 [Mus musculus]	0	0	0	0	0	0.0184282	0	0.0233554	0	0	0	0	0	0	2	0	3	0
Cdh23	ENSMUSG00000012819	cadherin-23 isoform 1 precursor [Mus musculus];PREDICTED: cadherin-23 isoform X1 [Mus musculus];RecName: Full=Cadherin-23; AltName: Full=Otocadherin; Flags: Precursor;PREDICTED: cadherin-23 isoform X4 [Mus musculus];cadherin 23 [Mus musculus];PREDICTED: cadherin-23 isoform X2 [Mus musculus];cadherin 23 isoform C2 [Mus musculus];Cadherin-23 [Cricetulus griseus];cadherin-23 [Ursus arctos horribilis]	0.133326	0.139023	0.224814	0.17509	0.241486	0.29351	0.12147	0.166809	0.12274	144	154	260	196	287	310	122	184	125
Rps5	ENSMUSG00000012848	40S ribosomal protein S5 [Tupaia chinensis];40S ribosomal protein S5 [Pteropus alecto];40S ribosomal protein S5 [Mus musculus];PREDICTED: 40S ribosomal protein S5 isoform X1 [Mandrillus leucophaeus]	98.6497	75.0783	73.2411	64.4473	81.1864	137.848	82.3603	213.399	251.206	10833	8391	8576	7345	9755	14736	8333	23660	25588
Podnl1	ENSMUSG00000012889	podocan-like protein 1 [Mus caroli];PREDICTED: podocan-like protein 1 isoform X1 [Mus musculus]	0.23973	0.344452	0.364423	0.0867988	0.192775	0.333693	0.207017	0.367699	0.906029	55	79	88	21	48	74	43	84	190
Adgrl1	ENSMUSG00000013033	ADGRL1 [Cricetulus griseus];PREDICTED: adhesion G protein-coupled receptor L1 isoform X2 [Mus musculus];adhesion G protein-coupled receptor L1 isoform X1 [Mus caroli];adhesion G protein-coupled receptor L1 isoform X1 [Mus pahari];latrophilin 1 isoform 44-like protein [Camelus ferus];PREDICTED: adhesion G protein-coupled receptor L1 isoform X5 [Mus musculus]	1.05956	0.964737	0.666467	0.627239	0.566621	1.15277	1.18897	2.79627	2.96675	580	535	388	356	339	612	597	1538	1499
Amotl1	ENSMUSG00000013076	angiomotin-like protein 1 [Mus musculus]	0.0305213	0.00629312	0	0	0	0.00611486	0	0	0	19	4	0	0	0	4	0	0	0
Etv5	ENSMUSG00000013089	mCG127346, isoform CRA_b, partial [Mus musculus]	0.276446	0.127538	0.126226	0.263643	0.292028	1.26692	0.144801	0.526816	0.754455	72	34	35	72	84	321	36	139	182
Gfod2	ENSMUSG00000013150	glucose-fructose oxidoreductase domain-containing protein 2 isoform 2 precursor [Mus musculus];glucose-fructose oxidoreductase domain-containing protein 2 isoform 1 [Mus musculus];glucose-fructose oxidoreductase domain-containing protein 2 [Loxodonta africana]	0.160139	0.15375	0.100114	0.178094	0.0846147	0.192836	0.0871118	0.30483	0.488589	47	46	32	55	28	55	24	91	133
Enkd1	ENSMUSG00000013155	enkurin domain-containing protein 1 [Mus musculus]	0.441552	0.108663	0.141283	0.281345	0.446781	1.27037	0.32528	0.251191	0.647637	36	9	13	24	40	100	25	21	49
4933405L10Rik	ENSMUSG00000013158	uncharacterized protein C16orf86 homolog isoform 1 [Mus musculus]	0	0	0	0	0	0	0.02716	0	0	0	0	0	0	0	0	2	0	0
Atp6v0d1	ENSMUSG00000013160	V-type proton ATPase subunit d 1 [Mus musculus];V-type proton ATPase subunit d 1-like, partial [Carlito syrichta]	12.8329	6.36626	8.68212	10.6724	19.1521	44.9243	7.45495	17.6079	24.3877	1458	736	1052	1258	2380	4966	781	2019	2570
Ptprs	ENSMUSG00000013236	receptor-type tyrosine-protein phosphatase S isoform 2 precursor [Mus musculus];receptor-type tyrosine-protein phosphatase S isoform 1 precursor [Mus musculus]	0.812525	0.36378	0.448013	0.609553	0.938063	1.14725	0.723206	1.70607	2.02323	359	164	211	280	453	493	295	761	829
Slc41a1	ENSMUSG00000013275	solute carrier family 41 member 1 [Mus musculus];PREDICTED: solute carrier family 41 member 1 [Tursiops truncatus]	1.65989	0.876064	0.990848	1.25887	1.71129	3.54862	1.14488	4.45258	4.33572	518	279	330	408	583	1076	330	1400	1253
Fer1l4	ENSMUSG00000013338	fer-1-like protein 4 [Mus musculus]	0	0	0	0	0	0.0143973	0	0	0	0	0	0	0	0	7	0	0	0
4931406B18Rik	ENSMUSG00000013353	RIKEN cDNA 4931406B18, partial [Mus musculus];uncharacterized protein LOC74054 precursor [Mus musculus];unnamed protein product [Mus musculus]	0.0168237	0.0352637	0.00504838	0.0268749	0.0588658	0.0853629	0	0	0.0110417	7	13	2	10	25	31	0	0	4
Iglon5	ENSMUSG00000013367	igLON family member 5 precursor [Mus musculus]	0	0	0	0.078647	0.03946	0.054923	0	0.030022	0.023836	0	0	0	14	8	9	0	6	4
B4galnt2	ENSMUSG00000013418	beta-1,4 N-acetylgalactosaminyltransferase 2 [Mus musculus]	0.08573	0.016222	0.028327	0.129631	0.131988	0.268687	0.03186	0.490159	0.391785	10	2	4	15	16	29	4	54	40
Zfp651	ENSMUSG00000013419	zinc finger and BTB domain-containing protein 47 [Mus musculus]	0.027381	0.017099	0.027759	0.032454	0.018448	0.083758	0.050591	0.163684	0.074072	12	7	12	14	9	33	19	67	28
Nelfb	ENSMUSG00000013465	negative elongation factor B isoform 1 [Mus musculus];negative elongation factor B isoform 2 [Mus musculus];negative elongation factor B isoform X3 [Cricetulus griseus];negative elongation factor B [Microtus ochrogaster]	5.96918	3.27559	4.1849	4.64831	6.76707	14.3982	4.41054	13.4188	16.1476	1299	727	972	1050	1612	3048	886	2947	3258
Card14	ENSMUSG00000013483	caspase recruitment domain-containing protein 14 [Mus musculus]	0	0.0145808	0.0143452	0.00727761	0.0101574	0.128689	0	0.0705841	0.100311	0	5	5	3	4	37	0	21	28
Tmem175	ENSMUSG00000013495	unnamed protein product [Mus musculus];RIKEN cDNA 3010001K23, isoform CRA_b, partial [Mus musculus]	0.834873	0.573912	0.435227	0.622167	1.20071	1.62195	0.506544	1.51102	1.90001	206	144	114	160	325	391	115	377	434
Bcas1	ENSMUSG00000013523	breast carcinoma-amplified sequence 1 homolog isoform 2 [Mus musculus];novel amplified in breast cancer-1 [Mus musculus]	0.0331931	0.0163341	0.0442581	0	0.0766738	0.116433	0.0112027	0.0477896	0	9	4	12	0	21	29	3	12	0
Tango2	ENSMUSG00000013539	PREDICTED: transport and Golgi organization protein 2 homolog isoform X8 [Callithrix jacchus];transport and Golgi organization 2 homolog isoform 1 [Mus musculus];transport and Golgi organization protein 2 homolog isoform X3 [Aotus nancymaae];transport and Golgi organization protein 2 homolog isoform X1 [Microtus ochrogaster];DNA segment, Chr 16, human D22S680E, expressed, isoform CRA_b, partial […	0.395552	0.335621	0.634003	0.399888	0.631805	0.929748	0.380883	0.932244	0.916654	181	156	307	189	311	410	161	426	384
4833413E03Rik	ENSMUSG00000013562	mCG56655, isoform CRA_b [Mus musculus];mCG56655, isoform CRA_a [Mus musculus]	0	0	0.0428632	0	0.11704	0.103978	0.0349639	0	0	0	0	4	0	12	9	3	0	0
Aldh1a2	ENSMUSG00000013584	retinal dehydrogenase 2 [Mus musculus]	0.168085	0	0.132326	0.103886	0	0.125446	0.067952	0.04735	0.055949	25	0	21	16	0	18	9	7	8
Ndufs2	ENSMUSG00000013593	NADH dehydrogenase (ubiquinone) Fe-S protein 2, 49kDa (NADH-coenzyme Q reductase) variant, partial [Homo sapiens];NADH dehydrogenase [ubiquinone] iron-sulfur protein 2, mitochondrial precursor [Rattus norvegicus];NADH dehydrogenase [ubiquinone] iron-sulfur protein 2, mitochondrial precursor [Mus musculus];NADH dehydrogenase (ubiquinone) Fe-S protein 2, isoform CRA_a [Mus musculus]	8.46631	5.64724	5.52376	6.39422	8.74105	15.8187	6.39331	17.9103	20.3324	1241	844	864	973	1404	2258	865	2651	2765
Snx31	ENSMUSG00000013611	sorting nexin-31 isoform 1 [Mus musculus]	0	0	0	0	0	0.06176	0	0	0.020496	0	0	0	0	0	12	0	0	4
Atraid	ENSMUSG00000013622	all-trans retinoic acid-induced differentiation factor isoform 1 precursor [Mus musculus];RIKEN cDNA 0610007C21, isoform CRA_d [Mus musculus];all-trans retinoic acid-induced differentiation factor isoform 2 [Mus musculus];RIKEN cDNA 0610007C21, isoform CRA_b, partial [Mus musculus]	2.53871	1.30964	1.48672	1.88835	3.00355	4.88984	1.54181	4.43424	5.48785	339	179	213	262	438	633	191	596	678
Cad	ENSMUSG00000013629	PREDICTED: CAD protein isoform X1 [Mus musculus];Cad protein, partial [Mus musculus];CAD protein isoform 1 [Mus musculus];CAD protein isoform 3 [Mus musculus]	1.49851	0.906587	0.849935	1.03461	0.821496	2.75515	1.25114	2.93049	5.02878	777	480	472	559	467	1391	597	1533	2415
Sh3bp5l	ENSMUSG00000013646	SH3 domain-binding protein 5-like isoform 1 [Mus musculus];mKIAA1720 protein, partial [Mus musculus]	0.662217	0.333143	0.369323	0.524742	0.898141	2.58025	0.447401	1.08234	1.83961	268	137	160	220	396	1012	167	441	688
1810065E05Rik	ENSMUSG00000013653	uncharacterized protein LOC69864 precursor [Mus musculus]	0	0.066588	0	0	0	0	0	0	0	0	4	0	0	0	0	0	0	0
Atad1	ENSMUSG00000013662	PREDICTED: ATPase family AAA domain-containing protein 1 isoform X1 [Peromyscus maniculatus bairdii]	4.72942	2.96048	2.19053	3.87858	4.96956	9.64966	3.77169	10.4073	10.9478	843	537	417	717	969	1674	619	1872	1809
Pten	ENSMUSG00000013663	phosphatidylinositol 3,4,5-trisphosphate 3-phosphatase and dual-specificity protein phosphatase PTEN [Microtus ochrogaster];unnamed protein product, partial [Mus musculus]	4.47483	2.28985	2.58004	4.17034	6.8403	19.2768	2.49725	8.83313	7.84951	3261	1699	2006	3154	5454	13675	1678	6499	5307
Pea15a	ENSMUSG00000013698	PREDICTED: astrocytic phosphoprotein PEA-15 [Camelus dromedarius];unnamed protein product [Gulo gulo];astrocytic phosphoprotein PEA-15 isoform X1 [Trichechus manatus latirostris];phosphoprotein enriched in astrocytes 15, isoform CRA_a [Mus musculus]	2.14129	1.32515	1.74547	1.3532	1.8449	2.81075	1.41727	3.83966	4.58392	525	330	457	345	495	671	321	950	1041
Timm23	ENSMUSG00000013701	mitochondrial import inner membrane translocase subunit Tim23 [Mus musculus];mitochondrial import inner membrane translocase subunit Tim23 [Dasypus novemcinctus];import inner membrane translocase subunit Tim23-like protein [Cricetulus griseus];PREDICTED: mitochondrial import inner membrane translocase subunit Tim23 [Rattus norvegicus];PREDICTED: mitochondrial import inner membrane translocase sub…	2.03897	1.56232	1.15097	1.66728	1.63121	6.42204	1.03322	3.77765	4.57915	233	184	140	198	204	710	109	434	481
Tnfaip8l2	ENSMUSG00000013707	tumor necrosis factor alpha-induced protein 8-like protein 2 isoform X1 [Mesocricetus auratus]	13.6586	7.84988	11.0022	13.9947	24.6207	51.6268	6.84541	17.8452	29.7133	971	568	834	1032	1914	3571	448	1281	1959
Trnt1	ENSMUSG00000013736	CCA tRNA nucleotidyltransferase 1, mitochondrial isoform b [Mus musculus];tRNA nucleotidyl transferase, CCA-adding, 1, isoform CRA_b, partial [Mus musculus];tRNA nucleotidyl transferase, CCA-adding, 1, isoform CRA_c, partial [Mus musculus]	2.57501	1.394	1.47281	1.59661	2.2288	5.14069	1.53436	5.55335	4.93629	634	349	386	408	599	1229	349	1376	1124
Ehmt2	ENSMUSG00000013787	histone-lysine N-methyltransferase EHMT2 isoform d [Mus musculus];histone-lysine N-methyltransferase EHMT2 isoform b [Mus musculus];histone-lysine N-methyltransferase EHMT2 isoform c [Mus musculus];histone-lysine N-methyltransferase EHMT2 isoform a [Mus musculus];histone-lysine N-methyltransferase EHMT2 [Rattus norvegicus];histone-lysine N-methyltransferase EHMT2 [Camelus ferus];PREDICTED: histon…	7.43767	4.39802	4.71824	5.11772	7.7731	12.5035	5.61512	16.2462	17.8122	2591	1563	1754	1851	2962	4238	1804	5708	5750
Elof1	ENSMUSG00000013822	PREDICTED: transcription elongation factor 1 homolog isoform X1 [Galeopterus variegatus];transcription elongation factor 1 homolog [Chelonia mydas]	4.51639	2.62394	2.99665	4.39013	4.80464	11.3533	1.99057	6.02151	9.9557	314	185	222	316	365	766	127	422	639
Med16	ENSMUSG00000013833	mediator of RNA polymerase II transcription subunit 16 isoform 2 [Mus musculus];mediator of RNA polymerase II transcription subunit 16 isoform 1 [Mus musculus];RecName: Full=Mediator of RNA polymerase II transcription subunit 16; AltName: Full=Mediator complex subunit 16; AltName: Full=Thyroid hormone receptor-associated protein 5; AltName: Full=Thyroid hormone receptor-associated protein complex…	1.27806	0.930255	0.804132	1.20367	1.31376	3.09898	0.849325	2.02635	3.55192	379	281	255	370	426	892	232	606	977
St3gal1	ENSMUSG00000013846	CMP-N-acetylneuraminate-beta-galactosamide-alpha-2,3-sialyltransferase 1 [Mus musculus]	13.8393	7.2001	11.5963	8.98792	14.0832	21.5827	10.283	24.2061	24.3486	4368	2313	3903	2944	4864	6632	2990	7715	7130
Tmem259	ENSMUSG00000013858	PREDICTED: glutamate receptor ionotropic, NMDA 3B isoform X1 [Mus musculus];membralin isoform 2 [Mus musculus];membralin isoform 1 [Mus musculus]	5.37907	3.68227	3.63715	4.75964	5.7955	10.2668	3.99776	12.0676	15.6145	1591	1109	1148	1461	1875	2953	1091	3599	4280
Rnf170	ENSMUSG00000013878	E3 ubiquitin-protein ligase RNF170 isoform 1 [Mus musculus];mCG117388, isoform CRA_b [Mus musculus];unnamed protein product [Mus musculus];Rnf170 protein [Mus musculus];mCG117388, isoform CRA_c [Mus musculus]	0.610082	0.299435	0.418422	0.442885	0.710233	0.89725	0.338395	1.26989	1.18286	195	98	143	148	249	281	100	409	352
Clip3	ENSMUSG00000013921	CAP-Gly domain-containing linker protein 3 [Mus musculus]	0.0458549	0.0306408	0.0436929	0.0722037	0.0528498	0.100701	0.109514	0	0	12	8	12	20	15	26	26	0	0
Myl2	ENSMUSG00000013936	PREDICTED: myosin regulatory light chain 2, ventricular/cardiac muscle isoform isoform X1 [Mus musculus];myosin regulatory light chain 2, ventricular/cardiac muscle isoform [Mus musculus]	0.0433889	0.0918916	0.0688524	0	0.0954487	0.536039	0	0	0.056227	7	12	10	0	14	66	0	0	8
Dedd	ENSMUSG00000013973	death effector domain-containing protein [Mus musculus];death effector domain-containing protein isoform X1 [Phascolarctos cinereus];PREDICTED: death effector domain-containing protein isoform X2 [Peromyscus maniculatus bairdii]	0.984084	0.582504	1.03454	1.03366	1.1054	3.01956	0.648395	1.75608	2.30176	369	223	414	401	451	1094	225	662	796
Mcemp1	ENSMUSG00000013974	mast cell-expressed membrane protein 1 [Mus musculus]	18.0452	7.99668	14.4439	33.5268	70.5579	322.896	2.39418	5.98599	13.3463	1294	584	1104	2494	5534	22531	159	434	888
Nit1	ENSMUSG00000013997	deaminated glutathione amidase isoform 1 [Mus musculus]	1.22352	0.682953	0.677329	0.987603	1.42236	2.99642	0.758998	2.59692	2.89819	386	218	229	322	489	913	221	822	842
Pax5	ENSMUSG00000014030	PREDICTED: paired box protein Pax-5 isoform X3 [Nomascus leucogenys];paired box protein Pax-5 [Mus musculus];PREDICTED: paired box protein Pax-5 isoform X4 [Nomascus leucogenys];PREDICTED: paired box protein Pax-5 isoform X1 [Mus musculus];B cell specific activator protein variant A delta 7 insert 6/7 [Homo sapiens];PREDICTED: paired box protein Pax-5 isoform X1 [Lepidothrix coronata];unnamed pro…	6.67623	3.07342	1.90885	5.25268	5.04401	10.3517	4.54101	17.1526	22.7907	1044	490	319	852	864	1576	655	2706	3303
Prdm15	ENSMUSG00000014039	PR domain zinc finger protein 15 isoform 1 [Mus musculus];PREDICTED: PR domain zinc finger protein 15 isoform X1 [Mus musculus];PREDICTED: PR domain zinc finger protein 15 isoform X8 [Mus musculus];Prdm15 protein [Mus musculus];C21ORF83 [Mus musculus];PR domain zinc finger protein 15 isoform 3 [Mus musculus];PREDICTED: PR domain zinc finger protein 15 isoform X2 [Mus musculus]	0.552821	0.306145	0.297437	0.283416	0.454585	0.916333	0.595121	1.49695	1.34182	372	211	216	200	336	599	371	1014	836
Rnf168	ENSMUSG00000014074	ring finger protein 168, isoform CRA_b, partial [Mus musculus]	0.6517	0.405994	0.320617	0.454846	0.768679	1.29071	0.313127	0.91936	1.03194	185	118	98	134	239	356	82	263	271
Dynlt2b	ENSMUSG00000014075	tctex1 domain-containing protein 2 isoform 1 [Mus musculus];tctex1 domain-containing protein 2 isoform 2 [Mus musculus];RIKEN cDNA 0610012D17, isoform CRA_b [Mus musculus]	0.504631	0.146098	0.255863	0.617135	1.07195	2.65644	0.108882	0.348214	0.420503	77	23	43	98	178	392	16	54	60
Chp1	ENSMUSG00000014077	calcineurin B homologous protein 1 isoform X1 [Odocoileus virginianus texanus];mCG9726, isoform CRA_c [Mus musculus];rCG26856, isoform CRA_a [Rattus norvegicus];PREDICTED: calcineurin B homologous protein 1 [Jaculus jaculus]	16.3814	16.589	15.659	10.9078	20.6932	51.3784	12.0132	18.614	20.5439	3630	3742	3701	2510	5019	11083	2453	4165	4224
Trpv4	ENSMUSG00000014158	transient receptor potential cation channel subfamily V member 4 [Mus musculus]	0.0808067	0	0	0.0818	0.138766	0.118555	0.0485119	0.0828414	0.142016	22	0	0	22	40	30	12	22	35
Klhl3	ENSMUSG00000014164	PREDICTED: kelch-like protein 3 isoform X2 [Mus musculus]	0.13057	0.152592	0.111764	0.0552286	0.0836515	0.115203	0.0582983	0.399517	0.461848	28	33	26	13	20	24	12	86	91
Tvp23b	ENSMUSG00000014177	Golgi apparatus membrane protein TVP23 homolog B isoform 1 [Mus musculus];Golgi apparatus membrane protein TVP23 homolog B [Urocitellus parryii]	1.3063	0.578531	0.73843	1.4533	1.84709	2.98759	0.794456	3.61198	3.33918	185	84	112	214	287	412	104	517	439
Dnajc7	ENSMUSG00000014195	dnaJ homolog subfamily C member 7 [Meriones unguiculatus];dnaJ homolog subfamily C member 7 isoform X1 [Mus caroli];hypothetical protein A6R68_06194 [Neotoma lepida];DNAJC7 isoform 19, partial [Pan troglodytes];dnaJ homolog subfamily C member 7 [Mus musculus];unnamed protein product [Mus musculus];PREDICTED: dnaJ homolog subfamily C member 7 isoform X1 [Mus musculus];cytoplasmic CAR retention pro…	11.3704	5.20274	6.17384	8.32517	9.93581	18.2187	8.21551	24.0067	23.4669	3505	1635	2032	2663	3350	5467	2333	7467	6706
Zfp385c	ENSMUSG00000014198	zinc finger protein 385C [Mus musculus]	0	0.0176824	0.0162686	0	0	0.0393412	0	0.0238477	0.0218577	0	4	4	0	0	8	0	5	4
Cacybp	ENSMUSG00000014226	calcyclin binding protein, partial [Mus musculus]	5.95536	3.49259	3.76951	3.42985	3.78748	10.5084	4.90302	12.386	16.3762	902	539	610	539	629	1549	685	1894	2300
Cluap1	ENSMUSG00000014232	PREDICTED: clusterin-associated protein 1 isoform X5 [Mus musculus];clusterin-associated protein 1 [Mus musculus];PREDICTED: clusterin-associated protein 1 isoform X1 [Miniopterus natalensis];PREDICTED: clusterin-associated protein 1 isoform X2 [Mus musculus]	1.08143	0.54909	0.496615	0.821394	1.31579	3.12239	0.522456	2.22353	2.96491	157	81	78	125	208	441	71	325	398
Zswim7	ENSMUSG00000014243	zinc finger SWIM domain-containing protein 7 [Mus musculus]	1.12317	0.25186	0.490478	0.884086	1.29536	1.43495	0.306354	0.429088	1.41722	53	12	25	43	66	65	14	21	61
Pigl	ENSMUSG00000014245	N-acetylglucosaminyl-phosphatidylinositol de-N-acetylase isoform 1 [Mus musculus];mCG23380, isoform CRA_c [Mus musculus]	0.713281	0.625298	0.553766	0.657978	0.894768	2.1823	0.50471	1.5067	2.02524	103	92	85	99	141	306	67	219	271
Ndufa2	ENSMUSG00000014294	NADH dehydrogenase [ubiquinone] 1 alpha subcomplex subunit 2 [Mus musculus]	6.70764	4.74254	5.83516	5.55937	5.9874	12.9331	5.38066	10.0237	14.4612	243	175	226	209	238	457	180	367	486
Pam16	ENSMUSG00000014301	mitochondrial import inner membrane translocase subunit TIM16 [Mus musculus];mitochondrial import inner membrane translocase subunit TIM16 isoform X1 [Theropithecus gelada]	1.64027	1.77423	1.32975	1.57716	2.04255	3.82898	1.16298	2.80902	3.93931	91	100	78	91	124	204	59	155	200
Glis2	ENSMUSG00000014303	GLIS family zinc finger 2, isoform CRA_b, partial [Mus musculus];PREDICTED: zinc finger protein GLIS2 isoform X1 [Rattus norvegicus];PREDICTED: zinc finger protein GLIS2 isoform X4 [Mus musculus]	0	0.0423005	0.0494266	0.0368691	0.0758189	0.117972	0.0469419	0.127527	0.0604231	0	13	16	11	24	33	12	37	16
Cox6c	ENSMUSG00000014313	Vacuolar protein sorting-associated protein 13B [Tupaia chinensis];hypothetical protein A6R68_13394, partial [Neotoma lepida];cytochrome c oxidase subunit 6C [Mus musculus];NEDD4 [Cricetulus griseus]	3.77522	4.2297	4.68845	3.64102	4.84061	5.74231	4.23589	6.50726	6.28628	855	974	1132	855	1199	1264	884	1487	1319
Bicc1	ENSMUSG00000014329	protein bicaudal C homolog 1 isoform 1 [Mus musculus]	0	0	0.0158179	0	0	0	0	0	0.0181819	0	0	8	0	0	0	0	0	8
Ube2z	ENSMUSG00000014349	ubiquitin-conjugating enzyme E2 Z [Otolemur garnettii]	4.00174	2.43637	3.0101	3.90006	5.59908	11.2264	2.75329	8.40414	9.43033	1013	628	813	1025	1551	2766	642	2148	2214
Tmem87b	ENSMUSG00000014353	transmembrane protein 87B isoform b precursor [Mus musculus];mCG21003, isoform CRA_a, partial [Mus musculus];transmembrane protein 87B isoform c precursor [Mus musculus];TMEM87B [Cricetulus griseus]	0.866923	0.446957	0.487317	0.659511	1.02958	1.21198	0.687499	2.06135	1.71069	463	244	278	366	601	630	339	1108	846
Anapc1	ENSMUSG00000014355	anaphase-promoting complex subunit 1 [Mus musculus];anaphase-promoting complex subunit 1 [Rattus norvegicus];PREDICTED: anaphase-promoting complex subunit 1 [Ochotona princeps];Anapc1 protein [Mus musculus]	1.47793	0.965808	0.696749	0.972864	1.17906	2.44896	1.08524	3.08589	3.78423	1570	1046	793	1075	1371	2529	1064	3302	3721
Mertk	ENSMUSG00000014361	tyrosine-protein kinase Mer precursor [Mus musculus]	0.19646	0.038081	0.091729	0.183978	0.227336	1.24975	0	0	0.0154965	54	11	27	53	69	335	0	0	4
Tsg101	ENSMUSG00000014402	tumor susceptibility gene 101 protein isoform 1 [Mus musculus];tumor susceptibility gene 101, isoform CRA_e [Homo sapiens];tumor susceptibility gene 101 protein isoform X2 [Microtus ochrogaster]	3.41027	2.08136	2.46612	2.63455	3.91706	6.53105	2.89855	6.69847	7.12947	591	368	456	474	741	1101	462	1171	1146
Hps5	ENSMUSG00000014418	mCG145355, isoform CRA_a, partial [Mus musculus];Hermansky-Pudlak syndrome 5 protein homolog isoform 1 [Mus musculus];Hermansky-Pudlak syndrome 5 protein homolog isoform 2 [Mus musculus];Hps5 protein [Mus musculus];PREDICTED: Hermansky-Pudlak syndrome 5 protein homolog isoform X2 [Mus musculus];PREDICTED: Hermansky-Pudlak syndrome 5 protein homolog [Peromyscus maniculatus bairdii];PREDICTED: Herm…	2.1076	1.07914	1.03712	1.35268	2.09054	3.48087	1.14206	4.15428	4.72828	869	453	456	579	943	1396	435	1727	1805
Map3k4	ENSMUSG00000014426	mitogen-activated protein kinase kinase kinase 4 isoform 1 [Mus musculus]	1.37873	1.0252	0.960851	1.13734	1.30344	2.36597	1.053	4.09471	4.59049	464	351	345	397	480	774	326	1389	1431
Piezo1	ENSMUSG00000014444	piezo-type mechanosensitive ion channel component 1 isoform 2 [Mus musculus];RecName: Full=Piezo-type mechanosensitive ion channel component 1; AltName: Full=Protein FAM38A;piezo-type mechanosensitive ion channel component 1 [Theropithecus gelada]	2.69774	1.3545	1.5517	1.75392	2.79124	3.53525	2.22566	6.19247	7.43694	1701	871	1045	1148	1925	2167	1294	3936	4343
Blk	ENSMUSG00000014453	B lymphoid kinase, partial [Mus musculus]	11.916	6.39524	5.75155	10.1359	9.32885	24.4565	8.96871	30.6281	43.4963	1868	1020	962	1649	1600	3732	1295	4847	6324
Rnf166	ENSMUSG00000014470	PREDICTED: RING finger protein 166 isoform X1 [Cebus capucinus imitator];PREDICTED: RING finger protein 166 isoform X1 [Mus musculus];RING finger protein 166 [Rattus norvegicus]	6.74267	4.31688	4.51432	6.04687	9.27503	12.1884	4.99614	11.2284	14.4377	849	553	606	790	1277	1493	580	1427	1685
Ankrd28	ENSMUSG00000014496	PREDICTED: serine/threonine-protein phosphatase 6 regulatory ankyrin repeat subunit A isoform X1 [Mus musculus]	2.66159	1.26824	2.32778	1.88856	2.71797	2.8181	1.98732	3.84336	5.01356	882	428	822	649	985	909	607	1285	1540
Ankrd52	ENSMUSG00000014498	unnamed protein product [Mus musculus];serine/threonine-protein phosphatase 6 regulatory ankyrin repeat subunit C [Mus musculus]	1.87986	0.952545	1.08073	1.43001	1.92927	4.39701	1.03137	3.46439	4.76698	1001	517	614	791	1124	2278	506	1861	2353
Pkd2l2	ENSMUSG00000014503	polycystic kidney disease 2-like 2 protein [Mus musculus]	0.619538	0.476849	0.68238	0.397788	0.719274	1.50269	0.722168	1.68602	1.55751	106	83	124	70	134	248	113	288	245
Srp19	ENSMUSG00000014504	PREDICTED: signal recognition particle 19 kDa protein [Peromyscus maniculatus bairdii];unnamed protein product [Mus musculus];signal recognition particle 19 kDa protein [Mus musculus];PREDICTED: signal recognition particle 19 kDa protein isoform X1 [Mus musculus]	1.37681	0.840431	0.608072	1.12781	0.968064	2.99456	0.928989	2.66847	3.12347	318	199	152	272	245	672	198	622	668
Tmbim7	ENSMUSG00000014529	bax inhibitor 1-like isoform b [Mus musculus]	0	0	0	0	0	0	0	0	0.00264419	0	0	0	0	0	0	0	0	1
Klra17	ENSMUSG00000014543	PREDICTED: killer cell lectin-like receptor, subfamily A, member 17 isoform X1 [Mus musculus]	0.601365	0.811489	1.11529	1.83156	5.58637	21.7046	0.517979	0.800222	0.840895	45	62	89	143	457	1576	36	61	59
Wdfy2	ENSMUSG00000014547	WD repeat and FYVE domain-containing protein 2 isoform X2 [Macaca nemestrina]	1.78695	0.54739	0.927085	1.35982	1.97456	5.67601	0.929636	3.43941	3.24989	228	71	126	180	276	704	110	443	384
Rbsn	ENSMUSG00000014550	rabenosyn-5 [Mus musculus];unnamed protein product, partial [Mus musculus];FYVE-finger-containing Rab5 effector protein rabenosyn-5 variant, partial [Homo sapiens]	1.12741	0.735796	0.468657	0.913706	1.05291	2.34056	0.738277	2.18371	2.70333	411	273	183	346	420	831	248	804	915
Mrps25	ENSMUSG00000014551	28S ribosomal protein S25, mitochondrial [Mus musculus];unnamed protein product [Mus musculus];PREDICTED: 28S ribosomal protein S25, mitochondrial [Leptonychotes weddellii]	1.67226	0.200689	0.396238	0.406753	0.423687	1.36984	0.400105	1.63474	1.54534	698	87	177	177	195	557	155	688	599
Dguok	ENSMUSG00000014554	deoxyguanosine kinase, mitochondrial isoform 1 [Mus musculus];deoxyguanosine kinase, isoform CRA_d [Mus musculus];deoxyguanosine kinase, isoform CRA_b [Mus musculus]	2.39535	1.27691	0.998337	2.19672	2.64608	3.9643	1.64283	4.24734	7.12417	336	184	149	319	404	539	213	599	920
Camta1	ENSMUSG00000014592	calmodulin-binding transcription activator 1 isoform 1 [Mus musculus];PREDICTED: calmodulin-binding transcription activator 1 isoform X3 [Chlorocebus sabaeus];calmodulin-binding transcription activator 1 isoform X11 [Equus caballus];PREDICTED: calmodulin-binding transcription activator 1 [Alligator mississippiensis]	0.184808	0.101199	0.093213	0.0940287	0.165518	0.188426	0.10617	0.296766	0.296393	172	97	93	92	169	171	93	278	255
Csf1	ENSMUSG00000014599	colony stimulating factor 1 (macrophage), isoform CRA_d, partial [Mus musculus];macrophage colony-stimulating factor 1 isoform 1 precursor [Mus musculus];granulocyte-macrophage colony-stimulating factor isoform [Mus sp.];unnamed protein product [Mus musculus];colony stimulating factor 1 (macrophage), isoform CRA_a [Mus musculus]	2.87048	1.13511	1.6879	3.75598	5.40572	26.7181	0.876974	1.96964	2.28349	959	386	602	1301	1972	8669	272	666	707
Strip1	ENSMUSG00000014601	PREDICTED: striatin-interacting protein 1 [Rattus norvegicus]	3.748	2.25801	2.51842	3.13841	3.96426	8.39393	3.06601	8.85161	10.5216	767	471	550	667	888	1672	578	1829	1997
Kif1a	ENSMUSG00000014602	kinesin-like protein KIF1A isoform a [Mus musculus]	0	0.00980234	0	0	0.0121287	0.0206337	0.0170523	0.00666155	0	0	6	0	0	8	12	10	4	0
Alx3	ENSMUSG00000014603	homeobox protein aristaless-like 3 [Mus musculus]	0	0	0	0.06454	0	0	0	0	0.059234	0	0	0	8	0	0	0	0	7
Slc25a11	ENSMUSG00000014606	mitochondrial 2-oxoglutarate/malate carrier protein [Mus musculus];solute carrier family 25 (mitochondrial carrier oxoglutarate carrier), member 11, isoform CRA_c [Mus musculus];PREDICTED: mitochondrial 2-oxoglutarate/malate carrier protein isoform X2 [Erinaceus europaeus];PREDICTED: mitochondrial 2-oxoglutarate/malate carrier protein isoform X1 [Callithrix jacchus];PREDICTED: mitochondrial 2-oxo…	5.74078	3.51273	3.50021	5.19765	9.3552	19.009	3.3099	7.91956	14.1104	773	482	503	725	1376	2486	411	1075	1760
Chrne	ENSMUSG00000014609	acetylcholine receptor subunit epsilon precursor [Mus musculus];PREDICTED: acetylcholine receptor subunit epsilon isoform X1 [Mus musculus]	0.0371345	0.0487291	0.0345891	0.140852	0	0	0.0109563	0.0871263	0	4	6	4	16	0	0	2	10	0
Cmc2	ENSMUSG00000014633	COX assembly mitochondrial protein 2 homolog [Mus musculus]	0.795371	0.481486	0.278201	0.277579	0.374727	1.39694	0.257127	0.8174	0.903123	105	65	40	38	55	179	32	108	109
Chfr	ENSMUSG00000014668	checkpoint with forkhead and ring finger domains, isoform CRA_d, partial [Mus musculus]	5.2541	3.56343	3.19313	4.39399	7.12662	14.3404	3.84933	10.2849	12.0728	1055	729	684	916	1566	2802	713	2084	2248
Ceacam16	ENSMUSG00000014686	carcinoembryonic antigen-related cell adhesion molecule 16 precursor [Mus musculus]	0	0.047837	0.118129	0.040214	0.21117	0.639841	0.063913	0.195805	0.817273	0	6	14	5	24	65	7	21	79
Hoxa2	ENSMUSG00000014704	PREDICTED: homeobox protein Hox-A2 [Orycteropus afer afer]	0	0	0.027608	0	0.022439	0	0	0	0	0	0	4	0	3	0	0	0	0
Adam28	ENSMUSG00000014725	disintegrin and metalloproteinase domain-containing protein 28 isoform 1 preproprotein [Mus musculus]	0	0	0	0	0	0.0175157	0	0.0154722	0	0	0	0	0	0	4	0	4	0
Ankrd53	ENSMUSG00000014747	ankyrin repeat domain-containing protein 53 [Mus musculus]	0.036088	0.088168	0.097742	0.09779	0.102303	0.235075	0	0.181791	0.078061	4	10	12	12	13	26	0	21	8
Tex261	ENSMUSG00000014748	protein TEX261 [Mus musculus];PREDICTED: protein TEX261 isoform X1 [Bos indicus];protein TEX261 isoform X2 [Octodon degus];PREDICTED: protein TEX261 isoform X2 [Mus musculus]	3.50739	2.28539	2.45693	3.33235	4.47621	9.44522	2.22343	5.96368	8.83956	910	604	680	897	1271	2383	532	1560	2125
Fam120b	ENSMUSG00000014763	constitutive coactivator of peroxisome proliferator-activated receptor gamma [Mus musculus]	1.65937	0.962995	0.846856	1.18853	1.5954	4.13462	1.14186	3.39103	4.32188	475	281	259	353	500	1152	301	980	1147
Tbp	ENSMUSG00000014767	TATA box binding protein, isoform CRA_b, partial [Mus musculus];TATA box binding protein [Mus musculus];LOW QUALITY PROTEIN: TATA-box-binding protein [Monopterus albus]	0.692898	0.355813	0.373599	0.544953	0.719686	1.56752	0.394213	1.32173	1.70846	589	309	340	482	671	1297	310	1135	1348
Psmb1	ENSMUSG00000014769	proteasome subunit beta type-1 precursor [Mus musculus]	24.974	15.7275	16.9424	20.472	23.8188	45.875	17.6143	49.5325	55.8966	1639	1050	1186	1394	1710	2930	1065	3281	3402
Pdcd2	ENSMUSG00000014771	programmed cell death 2 alternative transcript [Mus musculus];programmed cell death protein 2 [Mus musculus];programmed cell death protein 2, partial [Mus musculus];RecName: Full=Programmed cell death protein 2; AltName: Full=Zinc finger protein Rp-8	0.484851	0.410947	0.489211	0.735052	0.519743	0.972054	0.352573	1.53018	1.32872	82	70	88	127	95	157	56	256	205
Dll1	ENSMUSG00000014773	PREDICTED: delta-like protein 1 isoform X1 [Mus musculus];delta-like protein 1 [Aotus nancymaae];DLL1, partial [Alligator mississippiensis];delta-like protein 1 isoform X2 [Meriones unguiculatus]	0.327746	0.103139	0.122311	0.0773927	0.161204	0.308335	0.208873	0.755595	0.262735	89	30	36	23	48	82	53	205	67
Nol3	ENSMUSG00000014776	Nucleolar protein 3 (apoptosis repressor with CARD domain) [Mus musculus]	0	0	0	0	0	0.028338	0.023272	0.025657	0	0	0	0	0	0	6	4	5	0
Fhod1	ENSMUSG00000014778	FH1/FH2 domain-containing protein 1 [Mus musculus];unnamed protein product [Mus musculus];FH1/FH2 domain-containing protein 1 isoform X1 [Tupaia chinensis]	2.51835	1.63445	1.87959	2.83997	4.85778	10.6858	1.75176	6.23838	6.71386	746	493	594	873	1572	3076	478	1863	1842
Plekhg4	ENSMUSG00000014782	mCG23536, isoform CRA_a, partial [Mus musculus];PREDICTED: puratrophin-1 isoform X3 [Mus musculus]	0	0	0	0	0	0	0	0.0108373	0.0123064	0	0	0	0	0	0	0	4	4
Slc9a5	ENSMUSG00000014786	sodium/hydrogen exchanger 5 precursor [Mus musculus]	0.164297	0.048896	0.103811	0.063693	0.114652	0.075347	0.064437	0.182401	0.196487	55	17	37	22	42	25	20	61	61
Elmo3	ENSMUSG00000014791	engulfment and cell motility protein 3 [Mus musculus]	0.302471	0.125231	0.102551	0.1331	0.285411	0.726061	0.218136	0.840582	0.634792	59	25	22	27	61	137	39	165	115
Stc1	ENSMUSG00000014813	stanniocalcin-1 precursor [Mus musculus]	0	0	0.015723	0	0	0	0	0.012537	0	0	0	4	0	0	0	0	3	0
4931428F04Rik	ENSMUSG00000014837	RIKEN cDNA 4931428F04, isoform CRA_b, partial [Mus musculus]	0.238223	0.274839	0.093739	0.099238	0.09124	0.528534	0.0896442	0.537375	0.484874	54	63	23	24	23	116	20	123	103
Tppp3	ENSMUSG00000014846	tubulin polymerization-promoting protein family member 3-like protein [Cricetulus griseus];tubulin polymerization-promoting protein family member 3 isoform X1 [Papio anubis];PREDICTED: tubulin polymerization-promoting protein family member 3 isoform X1 [Nomascus leucogenys]	2.01341	0.769887	2.14285	1.55098	4.80781	2.86114	2.07189	5.02228	8.17025	237	93	268	190	617	328	225	595	889
Msh3	ENSMUSG00000014850	DNA mismatch repair protein Msh3 isoform 1 [Mus musculus];PREDICTED: DNA mismatch repair protein Msh3 isoform X1 [Mus musculus];Msh3 protein [Mus musculus];DNA mismatch repair protein Msh3 isoform 2 [Mus musculus];mCG131439, isoform CRA_a [Mus musculus];unnamed protein product [Mus musculus]	0.657491	0.434432	0.253644	0.460941	0.464308	0.932157	0.319647	1.29447	1.40781	473	321	197	344	368	653	213	939	936
Adamts13	ENSMUSG00000014852	A disintegrin and metalloproteinase with thrombospondin motifs 13 isoform IAP-a precursor [Mus musculus];A disintegrin and metalloproteinase with thrombospondin motifs 13 isoform 1 preproprotein [Mus musculus]	0	0	0	0	0	0	0	0.0337941	0.0174953	0	0	0	0	0	0	0	11	7
Tmem208	ENSMUSG00000014856	transmembrane protein 208 isoform X1 [Castor canadensis];unnamed protein product [Mus musculus];PREDICTED: transmembrane protein 208 isoform X4 [Tursiops truncatus]	2.24888	1.62134	1.34228	1.22013	2.69263	6.42175	1.29163	3.48545	6.11437	217	161	139	124	284	601	116	339	545
E2f4	ENSMUSG00000014859	transcription factor E2F4 [Mus musculus]	8.19821	4.43851	4.4137	5.28536	6.8984	17.6568	5.65284	14.9354	19.0808	1034	570	594	692	953	2169	657	1903	2233
Surf4	ENSMUSG00000014867	surfeit locus protein 4 [Mus musculus];PREDICTED: surfeit locus protein 4-like [Rattus norvegicus];Ab1-205 [Rattus norvegicus]	9.74819	6.28428	8.27865	8.83201	12.8074	29.2699	6.60379	16.8506	22.4689	2026	1329	1834	1904	2912	5921	1264	3536	4331
Surf2	ENSMUSG00000014873	surfeit locus protein 2 [Mus musculus];surfeit gene 2, isoform CRA_b [Mus musculus];surfeit gene 2, isoform CRA_a, partial [Mus musculus];unnamed protein product [Mus musculus]	1.27085	1.00414	0.78318	0.73554	1.18384	1.9587	1.05648	2.74617	3.74714	277	222	183	167	282	414	212	601	753
Dnajb9	ENSMUSG00000014905	DnaJ (Hsp40) homolog, subfamily B, member 9, partial [Mus musculus]	6.96812	5.57418	3.53707	2.91733	5.65473	6.92203	6.34659	19.0202	18.0884	823	670	446	358	731	796	691	2268	1982
Naf1	ENSMUSG00000014907	mCG52162 [Mus musculus]	0.602095	0.30982	0.30716	0.274434	0.609597	0.893366	0.234711	1.27424	0.811745	114	60	63	54	127	165	41	244	143
Yes1	ENSMUSG00000014932	Yamaguchi sarcoma viral (v-yes) oncogene homolog 1, isoform CRA_b, partial [Mus musculus]	0.047667	0.049308	0.061547	0	0.083278	0.181429	0.036809	0.146101	0.18843	14	15	20	0	27	52	10	44	51
Ppp1cb	ENSMUSG00000014956	serine/threonine-protein phosphatase PP1-beta catalytic subunit [Urocitellus parryii];serine threonine- phosphatase PP1-beta catalytic [Labeo rohita]	18.9423	17.9719	15.0257	13.2497	14.7855	18.7665	28.9221	25.8418	24.743	8401	8113	7106	6099	7176	8104	11816	11572	10180
Gorasp2	ENSMUSG00000014959	golgi reassembly stacking protein 2, isoform CRA_d [Mus musculus];unnamed protein product [Mus musculus];Golgi reassembly-stacking protein 2 isoform X3 [Mus caroli];golgi reassembly stacking protein 2, isoform CRA_c [Mus musculus]	4.41308	2.82656	2.58609	2.95157	4.0479	9.87739	2.84695	8.97101	11.4298	1160	758	725	806	1165	2525	691	2379	2785
Tsen15	ENSMUSG00000014980	tRNA-splicing endonuclease subunit Sen15 [Mus musculus];RecName: Full=tRNA-splicing endonuclease subunit Sen15; AltName: Full=tRNA-intron endonuclease Sen15	0.313908	0.0829636	0.145796	0.187839	0.18355	0.454423	0.0719294	0.396589	0.731848	86	25	44	54	54	119	20	109	183
Oc90	ENSMUSG00000015001	otoconin-90 isoform 1 precursor [Mus musculus]	0	0	0	0	0	0.0309983	0.0389757	0.0385055	0	0	0	0	0	0	4	5	5	0
Efr3a	ENSMUSG00000015002	unnamed protein product, partial [Mus musculus];mKIAA0143 protein, partial [Mus musculus];RIKEN cDNA C920006C10, isoform CRA_a, partial [Mus musculus];hypothetical protein ASZ78_004341 [Callipepla squamata];unnamed protein product [Mus musculus]	1.82412	1.16798	0.997518	1.21651	1.22949	2.45262	1.22707	3.9197	4.32934	1284	838	752	891	948	1682	798	2783	2827
Trappc2l	ENSMUSG00000015013	trafficking protein particle complex subunit 2-like protein isoform X2 [Pan paniscus]	4.21951	2.81433	3.75354	3.32214	4.93142	8.10988	2.89189	6.54613	9.99636	163	111	154	133	208	304	103	255	357
Acsf3	ENSMUSG00000015016	acyl-CoA synthetase family member 3, mitochondrial precursor [Mus musculus]	0.806291	0.279727	0.49837	0.572552	0.75148	1.82929	0.406621	1.60018	2.35657	113	40	75	83	115	249	53	226	306
Ddx19a	ENSMUSG00000015023	ATP-dependent RNA helicase DDX19A [Mus musculus];ATP-dependent RNA helicase DDX19A isoform X1 [Callorhinus ursinus];PREDICTED: ATP-dependent RNA helicase DDX19A [Mustela putorius furo]	3.13215	2.41439	2.30999	2.79391	3.18617	5.91265	2.26728	6.82176	7.32484	588	462	462	544	654	1079	393	1291	1274
Galns	ENSMUSG00000015027	mFLJ00319 protein, partial [Mus musculus]	2.11213	0.780248	1.09966	2.03545	3.70489	7.34547	1.38439	3.27476	5.85466	346	130	192	346	664	1171	209	542	889
Gata2	ENSMUSG00000015053	endothelial transcription factor GATA-2 [Mus musculus]	1.2296	0.724914	1.0786	1.49102	1.18037	1.57921	1.33575	1.20699	1.47433	261	157	245	329	275	327	263	260	291
C8g	ENSMUSG00000015083	complement component C8 gamma chain isoform 1 precursor [Mus musculus];complement component C8 gamma chain isoform 2 [Mus musculus]	0.216519	0.109348	0.0698408	0.257573	0.153909	0.206165	0.0797709	0.379544	0.577011	21	11	8	26	17	20	7	37	51
Entpd2	ENSMUSG00000015085	ectonucleoside triphosphate diphosphohydrolase 2 precursor [Mus musculus]	0	0	0	0	0	0.0302908	0	0	0	0	0	0	0	0	4	0	0	0
Rabl6	ENSMUSG00000015087	rab-like protein 6 [Mus musculus];B230208H17Rik protein, partial [Mus musculus];unnamed protein product, partial [Mus musculus];PREDICTED: rab-like protein 6 [Equus asinus];rab-like protein 6 isoform X1 [Meriones unguiculatus]	1.69484	0.972769	0.979753	1.35642	1.48088	2.91335	1.2565	3.91997	4.26363	688	402	425	571	658	1149	471	1604	1601
Ptgds	ENSMUSG00000015090	prostaglandin D2 synthase (brain), isoform CRA_a, partial [Mus musculus];prostaglandin D2 synthase (brain), isoform CRA_b, partial [Mus musculus]	0.238435	0.26175	0.224552	0	0.373696	0.310227	0.0408948	0.0624796	0.305745	26	28	25	0	43	33	4	7	30
Edf1	ENSMUSG00000015092	hypothetical protein A6R68_02504 [Neotoma lepida];PREDICTED: endothelial differentiation-related factor 1 isoform X3 [Jaculus jaculus]	8.78003	3.84915	5.24943	7.00625	7.75507	16.8534	5.02127	12.8957	19.8658	735	329	468	609	710	1371	388	1088	1538
Clic3	ENSMUSG00000015093	Clic3 protein [Mus musculus];chloride intracellular channel protein 3 [Mus musculus];CLIC3, partial [Cricetulus griseus]	0.266781	0.180949	0.166654	0.32786	0.280118	0.937042	0.352378	0.994168	1.32703	18	12	12	22	20	59	22	65	79
Npdc1	ENSMUSG00000015094	ectonucleoside triphosphate diphosphohydrolase 2 precursor [Mus musculus];neural proliferation differentiation and control protein 1 precursor [Mus musculus];neural proliferation, differentiation and control, 1, isoform CRA_e [Rattus norvegicus];neural proliferation, differentiation and control gene 1, isoform CRA_a [Mus musculus]	0	0.0588539	0.0276561	0	0.048088	0	0	0.0154312	0.0656136	0	16	8	0	14	0	0	6	16
Fbxw5	ENSMUSG00000015095	F-box/WD repeat-containing protein 5 isoform 1 [Mus musculus];F-box/WD repeat-containing protein 5 isoform 2 [Mus musculus];F-box/WD repeat-containing protein 5 isoform X1 [Meriones unguiculatus];F-box/WD repeat-containing protein 5 isoform X2 [Cavia porcellus];F-box/WD repeat-containing protein 5 isoform 3 [Mus musculus];F-box and WD-40 domain protein 5, isoform CRA_c [Rattus norvegicus]	3.26297	1.75899	2.14769	3.17424	3.02453	5.96033	1.77588	6.27576	7.88694	633	348	446	639	643	1124	318	1228	1417
Slc25a13	ENSMUSG00000015112	calcium-binding mitochondrial carrier protein Aralar2 isoform 1 [Mus musculus]	0.152785	0.0922574	0.0876729	0.215867	0.259333	0.63229	0.127623	0.282913	0.367262	31	19	19	45	57	122	24	57	68
Ube2i	ENSMUSG00000015120	hypothetical protein A6R68_19147 [Neotoma lepida];BTB/POZ domain-containing protein KCTD5 [Alligator mississippiensis];PREDICTED: SUMO-conjugating enzyme UBC9-like [Leptonychotes weddellii];PREDICTED: SUMO-conjugating enzyme UBC9 isoform X1 [Galeopterus variegatus];SUMO-conjugating enzyme UBC9, partial [Cricetulus griseus];mCG17660, isoform CRA_a, partial [Mus musculus];Ube2i protein [Mus musculu…	7.75844	4.86424	4.3378	5.60065	7.2695	14.8744	5.75481	17.0788	18.6398	2696	1721	1610	2020	2763	5023	1844	5983	6000
Tsr3	ENSMUSG00000015126	RIKEN cDNA 0610007P22, isoform CRA_a, partial [Mus musculus]	1.81749	1.13502	1.55315	1.62747	1.69004	3.79284	1.20014	4.86844	5.37991	138	88	125	128	140	279	84	371	377
Unkl	ENSMUSG00000015127	putative E3 ubiquitin-protein ligase UNKL isoform 1 [Mus musculus];unknown [Mus musculus];PREDICTED: putative E3 ubiquitin-protein ligase UNKL isoform X5 [Mus musculus];putative E3 ubiquitin-protein ligase UNKL isoform 2 [Mus musculus];PREDICTED: putative E3 ubiquitin-protein ligase UNKL isoform X6 [Rattus norvegicus]	1.57928	0.914655	0.927596	1.10842	1.5613	3.15258	1.26788	3.61397	3.66914	569	337	357	416	616	1105	421	1314	1227
Lrrk1	ENSMUSG00000015133	unnamed protein product [Mus musculus];leucine-rich repeat serine/threonine-protein kinase 1 [Mus musculus];PREDICTED: leucine-rich repeat serine/threonine-protein kinase 1 isoform X1 [Mus musculus];mCG1028437, isoform CRA_a [Mus musculus]	1.56516	0.617813	0.873647	1.03781	1.58244	2.68742	0.856284	2.74937	3.45645	943	381	562	649	1042	1575	477	1672	1929
Aldh1a3	ENSMUSG00000015134	aldehyde dehydrogenase family 1 member A3 [Mus musculus];aldehyde dehydrogenase family 1, subfamily A3, isoform CRA_b [Rattus norvegicus]	0	0.0133614	0	0.0104214	0	0.0236695	0	0.0174443	0	0	4	0	4	0	7	0	6	0
Actn1	ENSMUSG00000015143	alpha-actinin-1 isoform X1 [Pongo abelii];alpha-actinin-1 isoform 2 [Mus musculus]	11.9344	8.53283	10.6136	9.20664	15.8553	45.6112	8.54312	21.9082	27.0962	2876	2093	2728	2303	4181	10699	1897	5331	6057
Sirt2	ENSMUSG00000015149	NAD-dependent protein deacetylase sirtuin-2 isoform X1 [Mus caroli];sirtuin 2 (silent mating type information regulation 2, homolog) 2 (S. cerevisiae), isoform CRA_c, partial [Mus musculus];sirtuin-2 isoform 3, partial [Mus musculus];NAD-dependent protein deacetylase sirtuin-2 isoform 2 [Mus musculus];PREDICTED: NAD-dependent protein deacetylase sirtuin-2 isoform X1 [Mus musculus];PREDICTED: NAD-…	4.08324	2.968	3.66456	3.5791	5.57609	12.1591	2.83277	7.84947	8.91305	925	686	887	844	1382	2679	593	1796	1874
Hnrnpl	ENSMUSG00000015165	heterogeneous nuclear ribonucleoprotein L [Mus musculus];unnamed protein product [Mus musculus];PREDICTED: heterogeneous nuclear ribonucleoprotein L isoform X4 [Mus musculus];PREDICTED: heterogeneous nuclear ribonucleoprotein L isoform X1 [Mandrillus leucophaeus];heterogeneous nuclear ribonucleoprotein L isoform a [Rattus norvegicus];HNRNPL, partial [Cricetulus griseus];PREDICTED: heterogeneous n…	12.3803	8.26365	7.04398	9.75193	10.9369	22.5955	11.0497	37.5686	25.5888	4669	3176	2836	3821	4516	8299	3842	14305	8953
Nolc1	ENSMUSG00000015176	nucleolar and coiled-body phosphoprotein 1 isoform C [Mus musculus]	3.74265	2.21947	2.37638	2.47643	2.3497	7.09906	2.49951	7.80273	8.5624	862	520	584	592	592	1591	530	1813	1828
Casd1	ENSMUSG00000015189	PREDICTED: CAS1 domain-containing protein 1 isoform X1 [Mus musculus];PREDICTED: CAS1 domain-containing protein 1 [Mustela putorius furo]	2.55258	1.69348	1.84459	1.73989	2.94209	4.04741	2.51814	5.70944	6.08166	657	444	507	465	829	1014	598	1483	1452
Cnksr3	ENSMUSG00000015202	Cnksr3 protein [Mus musculus];connector enhancer of kinase suppressor of ras 3 [Mus musculus]	0.476183	0.359959	0.286424	0.341023	0.414743	0.643281	0.387961	1.61101	1.32652	116	89	75	87	111	153	87	396	300
Mtmr1	ENSMUSG00000015214	myotubularin-related protein 1 isoform B [Mus musculus];myotubularin-related protein 1 isoform A [Mus musculus];myotubularin-related 1 isoform D, partial [Mus musculus];myotubularin-related protein 1 isoform X1 [Microtus ochrogaster];unnamed protein product, partial [Mus musculus]	2.74939	1.44265	1.86039	1.71961	2.08964	3.28904	1.92532	4.77332	4.28694	1023	546	736	665	849	1191	660	1791	1479
Hmgb3	ENSMUSG00000015217	mCG10155, isoform CRA_d, partial [Mus musculus];PREDICTED: high mobility group protein B3 isoform X1 [Rattus norvegicus];mCG10155, isoform CRA_b [Mus musculus];PREDICTED: high mobility group protein B3 isoform X1 [Macaca mulatta]	0.69037	0.512055	0.228824	0.39837	0.378956	0.832643	0.368524	0.832563	0.363012	100	75	35	60	60	117	49	121	49
Map2	ENSMUSG00000015222	microtubule-associated protein 2 isoform 2 [Mus musculus];microtubule-associated protein 2 isoform 1 [Mus musculus];microtubule-associated protein 2 isoform 3 [Mus musculus]	0.0318021	0.0124407	0.00683134	0.0190362	0.03531	0.0667896	0.00414127	0.0311277	0.0364194	34	14	8	21	41	69	4	34	37
Abca1	ENSMUSG00000015243	ATP-binding cassette sub-family A member 1 [Mus musculus]	2.09544	1.17672	0.959322	1.76343	2.70783	5.79856	1.38669	5.99754	6.00249	1376	787	672	1202	1945	3705	839	3974	3655
Nipsnap3b	ENSMUSG00000015247	protein NipSnap homolog 3B isoform 1 [Mus musculus];protein NipSnap homolog 3B isoform 2 [Mus musculus];NIPSNAP-related protein [Mus musculus]	3.37125	1.31705	2.28204	2.69839	4.09393	10.8229	1.99421	5.66947	7.09051	361	144	262	300	479	1127	197	613	704
Lage3	ENSMUSG00000015289	EKC/KEOPS complex subunit Lage3 [Mus musculus]	0.973464	0.62177	0.82737	0.623758	1.00167	1.50087	0.694154	1.29058	2.37943	125	82	114	84	142	188	83	169	284
Ubl4a	ENSMUSG00000015290	ubiquitin-like protein GDX, partial [Mus musculus];ubiquitin-like 4, isoform CRA_a, partial [Mus musculus];housekeeping protein DXS254E, partial [Mus musculus domesticus]	1.58697	0.902671	1.13514	1.59503	1.54371	2.93702	1.14305	2.80533	4.24774	318	183	242	332	339	570	211	566	787
Gdi1	ENSMUSG00000015291	guanosine diphosphate (GDP) dissociation inhibitor 1, isoform CRA_a, partial [Mus musculus];guanosine diphosphate (GDP) dissociation inhibitor 1, isoform CRA_c, partial [Mus musculus];GDI1, partial [Cricetulus griseus];rab GDP dissociation inhibitor alpha [Loxodonta africana];Rab GDP dissociation inhibitor alpha, partial [Bos mutus];guanosine diphosphate dissociation inhibitor 1, isoform CRA_b [R…	8.28284	5.29961	6.62885	7.72797	11.2707	26.5937	5.13586	14.4984	20.786	2257	1470	1927	2184	3359	7045	1290	3986	5249
Sash1	ENSMUSG00000015305	SAM and SH3 domain-containing protein 1 [Mus musculus]	0.154537	0.080168	0.063043	0.112385	0.196389	0.327666	0.02756	0.133737	0.218818	71	38	31	54	98	146	12	62	93
Gadd45b	ENSMUSG00000015312	growth arrest and DNA damage-inducible protein GADD45 beta [Mus musculus]	44.1428	22.9788	21.8887	20.2126	31.143	50.1497	59.4498	196.902	109.194	3539	1875	1871	1682	2732	3914	4390	15937	8120
Slamf6	ENSMUSG00000015314	SLAM family member 6 isoform 2 precursor [Mus musculus];SLAM family member 6 isoform 1 precursor [Mus musculus];SLAM family member 6 isoform X1 [Mus pahari];SLAM family member 6 isoform 3 [Mus musculus]	2.38909	1.574	1.5327	1.62005	1.9023	3.0197	1.39042	5.18094	5.0933	1642	1102	1124	1158	1430	2020	882	3592	3243
Slamf1	ENSMUSG00000015316	signaling lymphocytic activation molecule isoform 1 precursor [Mus musculus];signaling lymphocytic activation molecule isoform 2 precursor [Mus musculus]	3.48573	1.82103	4.04402	2.37517	3.56303	3.81196	1.66786	2.77724	2.90877	1359	724	1682	962	1520	1447	600	1094	1053
Zdhhc12	ENSMUSG00000015335	probable palmitoyltransferase ZDHHC12 isoform b [Mus musculus];probable palmitoyltransferase ZDHHC12 isoform a [Mus musculus];probable palmitoyltransferase ZDHHC12 isoform X2 [Meriones unguiculatus]	0.547606	0.36984	0.229792	0.575869	1.01486	1.82198	0.618296	1.8814	2.38012	64	43	28	70	128	202	65	217	252
Endog	ENSMUSG00000015337	endonuclease G, mitochondrial precursor [Mus musculus]	0.57569	0.441868	0.618167	0.679903	0.53921	1.15918	0.45478	1.42148	2.37717	39	31	45	48	40	76	29	97	149
Cybb	ENSMUSG00000015340	cytochrome b-245 heavy chain [Mus musculus];unnamed protein product [Mus musculus];cytochrome b-245, beta polypeptide, isoform CRA_c [Mus musculus]	14.3315	5.6193	8.21782	11.8003	23.4889	27.0642	6.67512	21.2555	30.0338	5271	2104	3224	4505	9454	9691	2262	7894	10248
Golga7	ENSMUSG00000015341	PREDICTED: golgin subfamily A member 7 isoform X1 [Bos mutus];HDCKB03P, partial [Homo sapiens];Golgin subfamily A member 7 [Cricetulus griseus]	6.42568	4.19271	4.32103	4.80897	8.01167	11.9937	3.61425	8.71396	12.3459	970	645	697	754	1324	1764	504	1329	1729
Xk	ENSMUSG00000015342	membrane transport protein XK [Mus musculus]	0.340162	0.203247	0.312181	0.167711	0.229909	0.448252	0.327085	0.547904	0.747598	110	67	107	56	81	141	97	178	223
Pcolce2	ENSMUSG00000015354	procollagen C-endopeptidase enhancer 2 precursor [Mus musculus]	0	0	0	0	0	0	0	0.0268765	0	0	0	0	0	0	0	0	8	0
[truncated: 22,086 more rows]

## Sheet: Table S4-Day 4
gene_name	gene_id	Description	FPKM.LNP_nsRNA_1	FPKM.LNP_nsRNA_2	FPKM.LNP_nsRNA_3	FPKM.LNP_siUSP33_1	FPKM.LNP_siUSP33_2	FPKM.LNP_siUSP33_3	FPKM.PBS_1	FPKM.PBS_2	FPKM.PBS_3	count.LNP_nsRNA_1	count.LNP_nsRNA_2	count.LNP_nsRNA_3	count.LNP_siUSP33_1	count.LNP_siUSP33_2	count.LNP_siUSP33_3	count.PBS_1	count.PBS_2	count.PBS_3
[truncated: 22,336 more rows]

[truncated: 1 more sheets: Table S4 legends]
